# Supplementary material for: The Chromatin Protein DUET/MMD1 Controls Expression of the Meiotic Gene TDM1 during Male Meiosis in Arabidopsis
Source: PLoS Genet. 2015 Sep 8;11(9):e1005396. doi: 10.1371/journal.pgen.1005396 (PMC4562639; doi:10.1371/journal.pgen.1005396)
Supplement: S1 Table — Sheet 1 –genes showing 2-fold or greater differential expression in duet. Sheet 2 –set of meiotically preferred genes from Libeau et al., 2011 showing differential expression in duet. Sheet 3 –qPCR validation of a subset of differentially expressed meiotically preferred genes. Sheet 4 –GO term analysis for downregulated meiotic genes. Sheet 5 –GO term analysis for upregulated meiotic genes. (XLSX) [file pgen.1005396.s007.xlsx]

## Sheet: duet_down-up
tair_ID	tair_Primary Gene Symbol	tair_Gene_Model_Description	WT1	WT2	WT geomean		duet1	duet2	duet geomean	Pval
AT1G28030		2-oxoglutarate (2OG) and Fe(II)-dependent oxygenase superfamily protein; CONTAINS InterPro DOMAIN/s: Oxoglutarate/iron-dependent oxygenase (InterPro:IPR005123); BEST Arabidopsis thaliana protein match is: 2-oxoglutarate (2OG) and Fe(II)-dependent oxygenase superfamily protein (TAIR:AT1G52820.1); Has 5089 Blast hits to 5024 proteins in 625 species: Archae - 0; Bacteria - 336; Metazoa - 25; Fungi -…	-1.88607	1.88607	0		-2.25098	-2.19623	-2.2236	0.359712
AT3G11180		2-oxoglutarate (2OG) and Fe(II)-dependent oxygenase superfamily protein; FUNCTIONS IN: oxidoreductase activity, iron ion binding; INVOLVED IN: oxidation reduction; LOCATED IN: cellular_component unknown; EXPRESSED IN: inflorescence meristem, male gametophyte, flower, pollen tube; EXPRESSED DURING: L mature pollen stage, M germinated pollen stage, 4 anthesis, petal differentiation and expansion st…	-2.32982	2.32982	-2.38419e-07		-1.99227	-2.69052	-2.34139	0.425016
AT5G64000	SAL2	3'(2'),5'-bisphosphate nucleotidase	-0.781487	0.781487	-2.38419e-07		-1.15127	-2.24446	-1.69786	0.216977
AT3G30290	CYTOCHROME P450, FAMILY 702, SUBFAMILY A, POLYPEPTIDE 8 (CYP702A8)	a member of cytochrome P450 gene family	-0.967918	0.967918	0		-2.39571	-2.5447	-2.4702	0.125926
AT1G01480	ACS2	a member of the 1-aminocyclopropane-1-carboxylate (ACC) synthase (S-adenosyl-L-methionine methylthioadenosine-lyase, EC 4.4.1.14) gene family, isolated from a flower-specific cDNA library.	-1.62782	1.62782	0		-1.01211	-1.9453	-1.4787	0.474619
AT2G14100	CYTOCHROME P450, FAMILY 705, SUBFAMILY A, POLYPEPTIDE 13 (CYP705A13)	a member of the cytochrome P450 family	-0.705713	0.705713	0		-2.00911	-1.62461	-1.81686	0.130974
AT4G15393	CYTOCHROME P450, FAMILY 702, SUBFAMILY A, POLYPEPTIDE 5 (CYP702A5)	a member of the cytochrome P450 gene family. molecular function unknown.	-2.31838	2.31838	0		-2.17962	-2.61616	-2.39789	0.411371
AT4G15393	CYTOCHROME P450, FAMILY 702, SUBFAMILY A, POLYPEPTIDE 5 (CYP702A5)	a member of the cytochrome P450 gene family. molecular function unknown.	-2.86448	2.86448	0		-3.1995	-3.13742	-3.16846	0.383941
AT4G15300	CYTOCHROME P450, FAMILY 702, SUBFAMILY A, POLYPEPTIDE 2 (CYP702A2)	a member of the cytochrome P450 gene family. molecular function unknown.	-1.47721	1.47721	0		-1.82041	-1.78491	-1.80266	0.346729
AT5G63740		A paternally expressed imprinted gene.	-1.54531	1.5453	-2.38419e-07		-1.84971	-1.45061	-1.65016	0.400579
AT5G17390		Adenine nucleotide alpha hydrolases-like superfamily protein; FUNCTIONS IN: molecular_function unknown; INVOLVED IN: response to stress; CONTAINS InterPro DOMAIN/s: UspA (InterPro:IPR006016), Rossmann-like alpha/beta/alpha sandwich fold (InterPro:IPR014729); BEST Arabidopsis thaliana protein match is: Adenine nucleotide alpha hydrolases-like superfamily protein (TAIR:AT3G03290.1); Has 1807 Blast …	-1.33199	1.33199	0		-1.76867	-1.71149	-1.74008	0.32154
AT3G03290		Adenine nucleotide alpha hydrolases-like superfamily protein; FUNCTIONS IN: molecular_function unknown; INVOLVED IN: response to stress; EXPRESSED IN: embryo, leaf whorl; EXPRESSED DURING: E expanded cotyledon stage; CONTAINS InterPro DOMAIN/s: UspA (InterPro:IPR006016), Rossmann-like alpha/beta/alpha sandwich fold (InterPro:IPR014729); BEST Arabidopsis thaliana protein match is: Adenine nucleoti…	-1.48511	1.48511	0		-2.85736	-1.87504	-2.3662	0.269514
AT3G09922	INDUCED BY PHOSPHATE STARVATION1 (IPS1)	AF236376 Arabidopsis thaliana IPS1 mRNA, complete sequence	-1.09196	1.09196	0		-2.69421	-2.78119	-2.7377	0.129177
AT2G28700	AGAMOUS-LIKE 46 (AGL46)	AGAMOUS-like 46 (AGL46); FUNCTIONS IN: DNA binding, sequence-specific DNA binding transcription factor activity; INVOLVED IN: regulation of transcription, DNA-dependent; LOCATED IN: nucleus; EXPRESSED IN: endosperm; CONTAINS InterPro DOMAIN/s: Transcription factor, MADS-box (InterPro:IPR002100); BEST Arabidopsis thaliana protein match is: MADS-box transcription factor family protein (TAIR:AT3G058…	-1.45341	1.45341	0		-1.81332	-1.75123	-1.78227	0.344965
AT3G09020		alpha 1,4-glycosyltransferase family protein; FUNCTIONS IN: transferase activity, transferring glycosyl groups, transferase activity; INVOLVED IN: biological_process unknown; LOCATED IN: Golgi stack; EXPRESSED IN: 10 plant structures; EXPRESSED DURING: 6 growth stages; CONTAINS InterPro DOMAIN/s: Alpha 1,4-glycosyltransferase conserved region (InterPro:IPR007652), Glycosyltransferase, DXD sugar-b…	-1.2541	1.2541	0		-3.06446	-3.00237	-3.03341	0.136793
AT5G27610	ALWAYS EARLY 1 (ALY1)	ALWAYS EARLY 1 (ALY1); FUNCTIONS IN: DNA binding, sequence-specific DNA binding transcription factor activity; INVOLVED IN: biological_process unknown; LOCATED IN: cellular_component unknown; EXPRESSED IN: sperm cell, male gametophyte, flower, pollen tube; EXPRESSED DURING: L mature pollen stage, M germinated pollen stage, 4 anthesis, petal differentiation and expansion stage; CONTAINS InterPro D…	-2.24745	2.24745	0		-2.42011	-3.41804	-2.91908	0.332441
AT3G28880		Ankyrin repeat family protein; CONTAINS InterPro DOMAIN/s: Ankyrin repeat-containing domain (InterPro:IPR020683), Ankyrin repeat (InterPro:IPR002110); BEST Arabidopsis thaliana protein match is: Ankyrin repeat family protein (TAIR:AT2G03430.1); Has 30201 Blast hits to 17322 proteins in 780 species: Archae - 12; Bacteria - 1396; Metazoa - 17338; Fungi - 3422; Plants - 5037; Viruses - 0; Other Euka…	-2.11398	2.11398	-2.38419e-07		-2.44041	-2.42659	-2.4335	0.368718
AT4G03500		Ankyrin repeat family protein; CONTAINS InterPro DOMAIN/s: Ankyrin repeat-containing domain (InterPro:IPR020683), Ankyrin repeat (InterPro:IPR002110); BEST Arabidopsis thaliana protein match is: Ankyrin repeat family protein (TAIR:AT4G03460.1); Has 38634 Blast hits to 17459 proteins in 653 species: Archae - 49; Bacteria - 2374; Metazoa - 20314; Fungi - 3164; Plants - 3215; Viruses - 213; Other Eu…	-1.29189	1.29189	-2.38419e-07		-1.64217	-1.59959	-1.62088	0.336401
AT4G14390		Ankyrin repeat family protein; FUNCTIONS IN: molecular_function unknown; INVOLVED IN: biological_process unknown; LOCATED IN: cellular_component unknown; EXPRESSED IN: 19 plant structures; EXPRESSED DURING: 8 growth stages; CONTAINS InterPro DOMAIN/s: Ankyrin repeat-containing domain (InterPro:IPR020683), Ankyrin repeat (InterPro:IPR002110); BEST Arabidopsis thaliana protein match is: ankyrin rep…	-0.855653	0.855653	0		-1.41221	-1.11418	-1.26319	0.283057
AT1G76210		Arabidopsis protein of unknown function (DUF241); CONTAINS InterPro DOMAIN/s: Protein of unknown function DUF241, plant (InterPro:IPR004320); BEST Arabidopsis thaliana protein match is: Arabidopsis protein of unknown function (DUF241) (TAIR:AT1G20520.1); Has 440 Blast hits to 428 proteins in 13 species: Archae - 0; Bacteria - 0; Metazoa - 0; Fungi - 0; Plants - 440; Viruses - 0; Other Eukaryotes …	-1.36544	1.36544	4.76837e-07		-1.11961	-1.67804	-1.39883	0.421235
AT1G20520		Arabidopsis protein of unknown function (DUF241); CONTAINS InterPro DOMAIN/s: Protein of unknown function DUF241, plant (InterPro:IPR004320); BEST Arabidopsis thaliana protein match is: Arabidopsis protein of unknown function (DUF241) (TAIR:AT1G76210.1); Has 416 Blast hits to 408 proteins in 12 species: Archae - 0; Bacteria - 0; Metazoa - 0; Fungi - 0; Plants - 416; Viruses - 0; Other Eukaryotes …	-2.62152	2.62152	0		-2.94986	-2.91673	-2.93329	0.379528
AT2G17070		Arabidopsis protein of unknown function (DUF241); CONTAINS InterPro DOMAIN/s: Protein of unknown function DUF241, plant (InterPro:IPR004320); BEST Arabidopsis thaliana protein match is: Arabidopsis protein of unknown function (DUF241) (TAIR:AT2G17080.1); Has 605 Blast hits to 593 proteins in 45 species: Archae - 0; Bacteria - 10; Metazoa - 49; Fungi - 15; Plants - 517; Viruses - 0; Other Eukaryot…	-0.898923	0.898923	0		-3.03893	-3.19925	-3.11909	0.0744865
AT4G35200		Arabidopsis protein of unknown function (DUF241); CONTAINS InterPro DOMAIN/s: Protein of unknown function DUF241, plant (InterPro:IPR004320); BEST Arabidopsis thaliana protein match is: Arabidopsis protein of unknown function (DUF241) (TAIR:AT4G35210.1); Has 517 Blast hits to 501 proteins in 17 species: Archae - 0; Bacteria - 0; Metazoa - 1; Fungi - 0; Plants - 509; Viruses - 0; Other Eukaryotes …	-1.35032	1.35032	2.38419e-07		-2.64863	-1.52144	-2.08504	0.290221
AT4G35200		Arabidopsis protein of unknown function (DUF241); CONTAINS InterPro DOMAIN/s: Protein of unknown function DUF241, plant (InterPro:IPR004320); BEST Arabidopsis thaliana protein match is: Arabidopsis protein of unknown function (DUF241) (TAIR:AT4G35210.1); Has 517 Blast hits to 501 proteins in 17 species: Archae - 0; Bacteria - 0; Metazoa - 1; Fungi - 0; Plants - 509; Viruses - 0; Other Eukaryotes …	-1.62179	1.62179	-2.38419e-07		-2.34265	-2.28057	-2.31161	0.290192
AT4G14280		ARM repeat superfamily protein; FUNCTIONS IN: binding; INVOLVED IN: biological_process unknown; LOCATED IN: cellular_component unknown; CONTAINS InterPro DOMAIN/s: Armadillo-like helical (InterPro:IPR011989), Armadillo-type fold (InterPro:IPR016024); BEST Arabidopsis thaliana protein match is: ARM repeat superfamily protein (TAIR:AT5G18980.1); Has 563 Blast hits to 446 proteins in 13 species: Arc…	-1.40217	1.40217	0		-3.1579	-3.10856	-3.13323	0.155046
AT2G25130		ARM repeat superfamily protein; FUNCTIONS IN: binding; LOCATED IN: chloroplast; CONTAINS InterPro DOMAIN/s: Armadillo-like helical (InterPro:IPR011989), Armadillo (InterPro:IPR000225), Armadillo-type fold (InterPro:IPR016024); BEST Arabidopsis thaliana protein match is: ARM repeat superfamily protein (TAIR:AT4G31890.2); Has 1469 Blast hits to 1375 proteins in 138 species: Archae - 2; Bacteria - 0…	-1.73899	1.73899	-2.38419e-07		-1.76155	-1.85932	-1.81044	0.40731
AT3G50030		ARM-repeat/Tetratricopeptide repeat (TPR)-like protein; FUNCTIONS IN: binding; INVOLVED IN: biological_process unknown; LOCATED IN: cellular_component unknown; CONTAINS InterPro DOMAIN/s: Tetratricopeptide-like helical (InterPro:IPR011990), Armadillo-type fold (InterPro:IPR016024); BEST Arabidopsis thaliana protein match is: ARM-repeat/Tetratricopeptide repeat (TPR)-like protein (TAIR:AT5G43120.1…	-0.828793	0.828793	0		-1.64797	-2.34622	-1.99709	0.156523
AT3G50030		ARM-repeat/Tetratricopeptide repeat (TPR)-like protein; FUNCTIONS IN: binding; INVOLVED IN: biological_process unknown; LOCATED IN: cellular_component unknown; CONTAINS InterPro DOMAIN/s: Tetratricopeptide-like helical (InterPro:IPR011990), Armadillo-type fold (InterPro:IPR016024); BEST Arabidopsis thaliana protein match is: ARM-repeat/Tetratricopeptide repeat (TPR)-like protein (TAIR:AT5G43120.1…	-1.32292	1.32292	-4.76837e-07		-1.00176	-1.6257	-1.31373	0.435743
AT1G68940		Armadillo/beta-catenin-like repeat family protein; FUNCTIONS IN: ubiquitin-protein ligase activity, binding; INVOLVED IN: protein ubiquitination; LOCATED IN: ubiquitin ligase complex; EXPRESSED IN: root; CONTAINS InterPro DOMAIN/s: U box domain (InterPro:IPR003613), Armadillo-like helical (InterPro:IPR011989), Armadillo (InterPro:IPR000225), Armadillo-type fold (InterPro:IPR016024); BEST Arabidop…	-6.03497	6.03497	0		-6.38526	-6.34268	-6.36397	0.402234
AT4G14465	AT-HOOK MOTIF NUCLEAR-LOCALIZED PROTEIN 20 (AHL20)	AT-hook motif nuclear-localized protein 20 (AHL20); CONTAINS InterPro DOMAIN/s: Protein of unknown function DUF296 (InterPro:IPR005175), Predicted AT-hook DNA-binding (InterPro:IPR014476); BEST Arabidopsis thaliana protein match is: AT-hook motif nuclear-localized protein 19 (TAIR:AT3G04570.1); Has 30201 Blast hits to 17322 proteins in 780 species: Archae - 12; Bacteria - 1396; Metazoa - 17338; F…	-1.30488	1.30488	0		-2.11005	-2.357	-2.23353	0.230485
AT4G25200	MITOCHONDRION-LOCALIZED SMALL HEAT SHOCK PROTEIN 23.6 (HSP23.6-MITO)	AtHSP23.6-mito mRNA, nuclear gene encoding mitochondrial	-1.9723	1.9723	-2.38419e-07		-3.63475	-3.57753	-3.60614	0.209031
AT1G34310	AUXIN RESPONSE FACTOR 12 (ARF12)	auxin response factor 12 (ARF12); FUNCTIONS IN: sequence-specific DNA binding transcription factor activity; INVOLVED IN: response to hormone stimulus, regulation of transcription, DNA-dependent, regulation of transcription; LOCATED IN: nucleus; EXPRESSED IN: 20 plant structures; EXPRESSED DURING: 13 growth stages; CONTAINS InterPro DOMAIN/s: Aux/IAA-ARF-dimerisation (InterPro:IPR011525), Transcr…	-0.90386	0.903861	2.38419e-07		-2.07673	-1.99488	-2.03581	0.153347
AT5G47530		Auxin-responsive family protein; CONTAINS InterPro DOMAIN/s: Cytochrome b561, eukaryote (InterPro:IPR004877), Uncharacterised conserved protein UCP037471 (InterPro:IPR017214), Protein of unknown function DUF568, DOMON-like (InterPro:IPR007613), DOMON related (InterPro:IPR005018), Cytochrome b561/ferric reductase transmembrane (InterPro:IPR006593); BEST Arabidopsis thaliana protein match is: Auxin…	-0.686018	0.686018	0		-2.45465	-1.65518	-2.05491	0.122464
AT1G23160		Auxin-responsive GH3 family protein; CONTAINS InterPro DOMAIN/s: GH3 auxin-responsive promoter (InterPro:IPR004993); BEST Arabidopsis thaliana protein match is: Auxin-responsive GH3 family protein (TAIR:AT5G13320.1); Has 1394 Blast hits to 1308 proteins in 220 species: Archae - 0; Bacteria - 431; Metazoa - 54; Fungi - 2; Plants - 672; Viruses - 0; Other Eukaryotes - 235 (source: NCBI BLink).	-1.70282	1.70282	2.38419e-07		-2.04554	-1.44727	-1.74641	0.41877
AT2G34315		Avirulence induced gene (AIG1) family protein; FUNCTIONS IN: GTP binding; INVOLVED IN: biological_process unknown; LOCATED IN: cellular_component unknown; EXPRESSED IN: embryo, root, stamen; EXPRESSED DURING: 4 anthesis, D bilateral stage; CONTAINS InterPro DOMAIN/s: AIG1 (InterPro:IPR006703); BEST Arabidopsis thaliana protein match is: Avirulence induced gene (AIG1) family protein (TAIR:AT1G3395…	-1.49667	1.49667	2.38419e-07		-1.8325	-1.80437	-1.81844	0.348358
AT1G33950		Avirulence induced gene (AIG1) family protein; FUNCTIONS IN: GTP binding; INVOLVED IN: response to bacterium; CONTAINS InterPro DOMAIN/s: AIG1 (InterPro:IPR006703); BEST Arabidopsis thaliana protein match is: P-loop containing nucleoside triphosphate hydrolases superfamily protein (TAIR:AT1G33960.1); Has 1793 Blast hits to 1635 proteins in 258 species: Archae - 6; Bacteria - 331; Metazoa - 871; F…	-1.99787	1.99787	-2.38419e-07		-2.32328	-2.27827	-2.30078	0.368584
AT4G28790		basic helix-loop-helix (bHLH) DNA-binding superfamily protein; FUNCTIONS IN: sequence-specific DNA binding transcription factor activity; INVOLVED IN: regulation of transcription; LOCATED IN: nucleus; CONTAINS InterPro DOMAIN/s: Helix-loop-helix DNA-binding domain (InterPro:IPR001092), Helix-loop-helix DNA-binding (InterPro:IPR011598); BEST Arabidopsis thaliana protein match is: basic helix-loop-…	-2.55743	2.55743	0		-2.88934	-2.37026	-2.6298	0.413882
AT4G17580		Bax inhibitor-1 family protein; FUNCTIONS IN: molecular_function unknown; INVOLVED IN: negative regulation of apoptosis, apoptosis, regulation of apoptosis; LOCATED IN: integral to membrane; CONTAINS InterPro DOMAIN/s: Inhibitor of apoptosis-promoting Bax1 related (InterPro:IPR006214), Bax inhibitor 1, conserved site (InterPro:IPR006213); BEST Arabidopsis thaliana protein match is: BAX inhibitor …	-2.00016	2.00016	0		-2.33013	-2.26805	-2.29909	0.369319
AT3G12190		BEST Arabidopsis thaliana protein match is: Frigida-like protein (TAIR:AT5G27220.1); Has 43637 Blast hits to 24906 proteins in 1566 species: Archae - 743; Bacteria - 4122; Metazoa - 22377; Fungi - 2585; Plants - 1803; Viruses - 158; Other Eukaryotes - 11849 (source: NCBI BLink).	-1.54982	1.54982	-2.38419e-07		-1.77967	-1.45549	-1.61758	0.408277
AT3G19530		BEST Arabidopsis thaliana protein match is: Homeodomain-like protein with RING/FYVE/PHD-type zinc finger domain (TAIR:AT3G19510.1); Has 10 Blast hits to 10 proteins in 2 species: Archae - 0; Bacteria - 0; Metazoa - 0; Fungi - 0; Plants - 10; Viruses - 0; Other Eukaryotes - 0 (source: NCBI BLink).	-0.6607	0.660699	-2.38419e-07		-1.00927	-1.34813	-1.1787	0.226112
AT5G14990		BEST Arabidopsis thaliana protein match is: myosin heavy chain-related (TAIR:AT2G34730.1); Has 8284 Blast hits to 6001 proteins in 578 species: Archae - 107; Bacteria - 678; Metazoa - 3983; Fungi - 607; Plants - 315; Viruses - 16; Other Eukaryotes - 2578 (source: NCBI BLink).	-0.962635	0.962635	0		-2.17877	-2.10684	-2.1428	0.15611
AT2G44480	BETA GLUCOSIDASE 17 (BGLU17)	beta glucosidase 17 (BGLU17); FUNCTIONS IN: cation binding, hydrolase activity, hydrolyzing O-glycosyl compounds, catalytic activity; INVOLVED IN: carbohydrate metabolic process; LOCATED IN: endomembrane system; EXPRESSED IN: stem, hypocotyl, sepal, male gametophyte, root; EXPRESSED DURING: 4 anthesis; CONTAINS InterPro DOMAIN/s: Glycoside hydrolase, family 1 (InterPro:IPR001360), Glycoside hydro…	-2.00236	2.00236	0		-2.90542	-1.03063	-1.96802	0.467311
AT3G21370	BETA GLUCOSIDASE 19 (BGLU19)	beta glucosidase 19 (BGLU19); FUNCTIONS IN: cation binding, hydrolase activity, hydrolyzing O-glycosyl compounds, catalytic activity; INVOLVED IN: carbohydrate metabolic process; LOCATED IN: endomembrane system; EXPRESSED IN: seed; CONTAINS InterPro DOMAIN/s: Glycoside hydrolase, family 1 (InterPro:IPR001360), Glycoside hydrolase, family 1, active site (InterPro:IPR018120), Glycoside hydrolase, c…	-1.7765	1.7765	0		-1.4288	-1.08304	-1.25592	0.554543
AT5G24550	BETA GLUCOSIDASE 32 (BGLU32)	beta glucosidase 32 (BGLU32); FUNCTIONS IN: cation binding, hydrolase activity, hydrolyzing O-glycosyl compounds, catalytic activity; INVOLVED IN: response to other organism; LOCATED IN: endomembrane system; EXPRESSED IN: synergid; CONTAINS InterPro DOMAIN/s: Glycoside hydrolase, family 1 (InterPro:IPR001360), Glycoside hydrolase, family 1, active site (InterPro:IPR018120), Glycoside hydrolase, c…	-0.613869	0.613869	0		-2.03918	-2.40314	-2.22116	0.0739904
AT1G43665		Bifunctional inhibitor/lipid-transfer protein/seed storage 2S albumin superfamily protein; FUNCTIONS IN: lipid binding; INVOLVED IN: lipid transport; LOCATED IN: endomembrane system; CONTAINS InterPro DOMAIN/s: Bifunctional inhibitor/plant lipid transfer protein/seed storage (InterPro:IPR016140), Plant lipid transfer protein/seed storage/trypsin-alpha amylase inhibitor (InterPro:IPR003612), Plant…	-1.37425	1.37425	-2.38419e-07		-2.15691	-2.10704	-2.13197	0.261034
AT1G74810	BOR5	BOR5; FUNCTIONS IN: anion exchanger activity; INVOLVED IN: anion transport; LOCATED IN: integral to membrane, membrane; EXPRESSED IN: 17 plant structures; EXPRESSED DURING: 7 growth stages; CONTAINS InterPro DOMAIN/s: Bicarbonate transporter, eukaryotic (InterPro:IPR003020), Bicarbonate transporter, C-terminal (InterPro:IPR011531); BEST Arabidopsis thaliana protein match is: HCO3- transporter fam…	-0.928211	0.928211	0		-2.01438	-2.06654	-2.04046	0.1591
AT5G48510		BTB/POZ domain-containing protein; CONTAINS InterPro DOMAIN/s: BTB/POZ (InterPro:IPR013069), BTB/POZ fold (InterPro:IPR011333), Kelch related (InterPro:IPR013089), BTB/POZ-like (InterPro:IPR000210); BEST Arabidopsis thaliana protein match is: BTB/POZ domain-containing protein (TAIR:AT2G40450.1); Has 1807 Blast hits to 1807 proteins in 277 species: Archae - 0; Bacteria - 0; Metazoa - 736; Fungi - …	-4.0805	4.0805	0		-5.59491	-5.53283	-5.56387	0.305922
AT3G53820		C2H2 and C2HC zinc fingers superfamily protein; FUNCTIONS IN: sequence-specific DNA binding transcription factor activity, zinc ion binding, nucleic acid binding; INVOLVED IN: regulation of transcription; LOCATED IN: mitochondrion, intracellular; CONTAINS InterPro DOMAIN/s: Zinc finger, C2H2-like (InterPro:IPR015880), Zinc finger, C2H2-type (InterPro:IPR007087); BEST Arabidopsis thaliana protein …	-1.30737	1.30737	-2.38419e-07		-2.69007	-1.68958	-2.18983	0.258188
AT2G37430		C2H2 and C2HC zinc fingers superfamily protein; FUNCTIONS IN: sequence-specific DNA binding transcription factor activity, zinc ion binding, nucleic acid binding; INVOLVED IN: response to chitin, regulation of transcription; LOCATED IN: intracellular; EXPRESSED IN: cotyledon, root, petiole; CONTAINS InterPro DOMAIN/s: Zinc finger, C2H2-like (InterPro:IPR015880), Zinc finger, C2H2-type (InterPro:I…	-2.236	2.236	0		-1.70693	-2.51396	-2.11044	0.451027
AT3G01030		C2H2 and C2HC zinc fingers superfamily protein; FUNCTIONS IN: sequence-specific DNA binding transcription factor activity, zinc ion binding, nucleic acid binding; LOCATED IN: intracellular; CONTAINS InterPro DOMAIN/s: Zinc finger, C2H2-like (InterPro:IPR015880), Zinc finger, C2H2-type (InterPro:IPR007087); BEST Arabidopsis thaliana protein match is: C2H2-type zinc finger family protein (TAIR:AT5G…	-2.5981	2.5981	0		-3.70282	-4.17577	-3.93929	0.270127
AT3G09960		Calcineurin-like metallo-phosphoesterase superfamily protein; FUNCTIONS IN: hydrolase activity, protein serine/threonine phosphatase activity; INVOLVED IN: biological_process unknown; LOCATED IN: cellular_component unknown; EXPRESSED IN: 8 plant structures; EXPRESSED DURING: 6 growth stages; CONTAINS InterPro DOMAIN/s: Metallophosphoesterase (InterPro:IPR004843), Serine/threonine-specific protein…	-1.98075	1.98075	2.38419e-07		-3.44139	-3.39396	-3.41768	0.226611
AT1G04500		CCT motif family protein; CONTAINS InterPro DOMAIN/s: CCT domain (InterPro:IPR010402); BEST Arabidopsis thaliana protein match is: CCT motif family protein (TAIR:AT2G33350.2); Has 1789 Blast hits to 1789 proteins in 111 species: Archae - 0; Bacteria - 6; Metazoa - 2; Fungi - 2; Plants - 1654; Viruses - 0; Other Eukaryotes - 125 (source: NCBI BLink).	-1.29218	1.29218	0		-3.02562	-2.95863	-2.99213	0.146656
AT1G04500		CCT motif family protein; CONTAINS InterPro DOMAIN/s: CCT domain (InterPro:IPR010402); BEST Arabidopsis thaliana protein match is: CCT motif family protein (TAIR:AT2G33350.2); Has 1789 Blast hits to 1789 proteins in 111 species: Archae - 0; Bacteria - 6; Metazoa - 2; Fungi - 2; Plants - 1654; Viruses - 0; Other Eukaryotes - 125 (source: NCBI BLink).	-2.17067	2.17067	-2.38419e-07		-2.5104	-2.43352	-2.47196	0.372873
AT5G07170		Cell cycle regulated microtubule associated protein; CONTAINS InterPro DOMAIN/s: Cell cycle regulated microtubule associated protein (InterPro:IPR022021); BEST Arabidopsis thaliana protein match is: Cell cycle regulated microtubule associated protein (TAIR:AT5G62240.1); Has 30201 Blast hits to 17322 proteins in 780 species: Archae - 12; Bacteria - 1396; Metazoa - 17338; Fungi - 3422; Plants - 503…	-2.52153	2.52153	0		-2.83417	-1.18535	-2.00976	0.527796
AT3G26130		Cellulase (glycosyl hydrolase family 5) protein; FUNCTIONS IN: cation binding, hydrolase activity, hydrolyzing O-glycosyl compounds, catalytic activity; INVOLVED IN: carbohydrate metabolic process; LOCATED IN: endomembrane system; EXPRESSED IN: inflorescence meristem, male gametophyte, root, flower; EXPRESSED DURING: M germinated pollen stage, 4 anthesis; CONTAINS InterPro DOMAIN/s: Ricin B-relat…	-1.04418	1.04418	-2.38419e-07		-2.47393	-1.78992	-2.13193	0.191876
AT2G43610		Chitinase family protein; FUNCTIONS IN: chitin binding, chitinase activity; INVOLVED IN: carbohydrate metabolic process, cell wall macromolecule catabolic process; LOCATED IN: plasma membrane; EXPRESSED IN: 15 plant structures; EXPRESSED DURING: 7 growth stages; CONTAINS InterPro DOMAIN/s: Chitin-binding, type 1, conserved site (InterPro:IPR018371), Glycoside hydrolase, family 19 (InterPro:IPR016…	-1.63591	1.63591	0		-1.43719	-1.94362	-1.6904	0.414596
AT2G07190		CONTAINS InterPro DOMAIN/s: Domain of unknown function DUF1985 (InterPro:IPR015410); BEST Arabidopsis thaliana protein match is: cysteine-type peptidases;cysteine-type peptidases (TAIR:AT2G07240.1); Has 165 Blast hits to 165 proteins in 27 species: Archae - 0; Bacteria - 6; Metazoa - 6; Fungi - 2; Plants - 127; Viruses - 0; Other Eukaryotes - 24 (source: NCBI BLink).	-6.22242	6.22242	0		-6.94289	-6.27724	-6.61006	0.399956
AT1G52490		CONTAINS InterPro DOMAIN/s: F-box domain, cyclin-like (InterPro:IPR001810), F-box domain, Skp2-like (InterPro:IPR022364), F-box associated domain, type 3 (InterPro:IPR013187), F-box associated interaction domain (InterPro:IPR017451); BEST Arabidopsis thaliana protein match is: F-box and associated interaction domains-containing protein (TAIR:AT1G32420.1); Has 1577 Blast hits to 1056 proteins in 3…	-0.880783	0.880783	0		-1.53369	-1.94358	-1.73863	0.194456
AT5G50115		CONTAINS InterPro DOMAIN/s: Molecular chaperone, heat shock protein, Hsp40, DnaJ (InterPro:IPR015609); BEST Arabidopsis thaliana protein match is: Molecular chaperone Hsp40/DnaJ family protein (TAIR:AT5G50510.1); Has 30201 Blast hits to 17322 proteins in 780 species: Archae - 12; Bacteria - 1396; Metazoa - 17338; Fungi - 3422; Plants - 5037; Viruses - 0; Other Eukaryotes - 2996 (source: NCBI BLin…	-0.983479	0.983479	2.38419e-07		-2.09023	-2.01335	-2.05179	0.172454
AT1G68380		Core-2/I-branching beta-1,6-N-acetylglucosaminyltransferase family protein; CONTAINS InterPro DOMAIN/s: Core-2/I-Branching enzyme (InterPro:IPR021141); BEST Arabidopsis thaliana protein match is: Core-2/I-branching beta-1,6-N-acetylglucosaminyltransferase family protein (TAIR:AT1G68390.1); Has 576 Blast hits to 576 proteins in 20 species: Archae - 0; Bacteria - 4; Metazoa - 0; Fungi - 0; Plants -…	-1.56101	1.56101	0		-2.71977	-1.35468	-2.03723	0.354336
AT1G53100		Core-2/I-branching beta-1,6-N-acetylglucosaminyltransferase family protein; FUNCTIONS IN: acetylglucosaminyltransferase activity; INVOLVED IN: carbohydrate biosynthetic process; LOCATED IN: membrane; EXPRESSED IN: 7 plant structures; EXPRESSED DURING: 4 anthesis, petal differentiation and expansion stage; CONTAINS InterPro DOMAIN/s: Glycosyl transferase, family 14 (InterPro:IPR003406), Core-2/I-B…	-1.11242	1.11242	0		-1.06706	-1.04135	-1.0542	0.443353
AT2G34890		CTP synthase family protein; FUNCTIONS IN: CTP synthase activity, catalytic activity; INVOLVED IN: pyrimidine ribonucleotide metabolic process, pyrimidine nucleotide biosynthetic process; LOCATED IN: endomembrane system; CONTAINS InterPro DOMAIN/s: Glutamine amidotransferase class-I, C-terminal (InterPro:IPR000991), CTP synthase (InterPro:IPR004468), CTP synthase, N-terminal (InterPro:IPR017456),…	-1.54973	1.54973	2.38419e-07		-1.8763	-1.86721	-1.87175	0.350571
AT2G01780		Curculin-like (mannose-binding) lectin family protein; FUNCTIONS IN: sugar binding; LOCATED IN: cellular_component unknown; CONTAINS InterPro DOMAIN/s: Curculin-like (mannose-binding) lectin (InterPro:IPR001480); BEST Arabidopsis thaliana protein match is: receptor kinase 3 (TAIR:AT4G21380.1); Has 1787 Blast hits to 1759 proteins in 72 species: Archae - 0; Bacteria - 0; Metazoa - 0; Fungi - 0; Pl…	-2.2928	2.2928	0		-2.6675	-2.6005	-2.634	0.369525
AT5G17130		cysteine-type peptidases; FUNCTIONS IN: cysteine-type peptidase activity; INVOLVED IN: biological_process unknown; LOCATED IN: cellular_component unknown; CONTAINS InterPro DOMAIN/s: Peptidase C1A, papain (InterPro:IPR013128); BEST Arabidopsis thaliana protein match is: Cysteine proteinases superfamily protein (TAIR:AT5G17080.1); Has 1807 Blast hits to 1807 proteins in 277 species: Archae - 0; Ba…	-2.10826	2.10826	0		-2.32016	-2.41596	-2.36806	0.378155
AT5G16430		Cysteine/Histidine-rich C1 domain family protein; BEST Arabidopsis thaliana protein match is: Cysteine/Histidine-rich C1 domain family protein (TAIR:AT5G45730.1); Has 1807 Blast hits to 1807 proteins in 277 species: Archae - 0; Bacteria - 0; Metazoa - 736; Fungi - 347; Plants - 385; Viruses - 0; Other Eukaryotes - 339 (source: NCBI BLink).	-1.91424	1.91424	0		-2.25427	-1.99426	-2.12426	0.383557
AT5G43520		Cysteine/Histidine-rich C1 domain family protein; CONTAINS InterPro DOMAIN/s: DC1 (InterPro:IPR004146), C1-like (InterPro:IPR011424); BEST Arabidopsis thaliana protein match is: Cysteine/Histidine-rich C1 domain family protein (TAIR:AT2G44380.1); Has 1807 Blast hits to 1807 proteins in 277 species: Archae - 0; Bacteria - 0; Metazoa - 736; Fungi - 347; Plants - 385; Viruses - 0; Other Eukaryotes -…	-1.50729	1.50729	0		-2.4639	-2.24195	-2.35293	0.259806
AT1G29180		Cysteine/Histidine-rich C1 domain family protein; CONTAINS InterPro DOMAIN/s: DC1 (InterPro:IPR004146), C1-like (InterPro:IPR011424); BEST Arabidopsis thaliana protein match is: Cysteine/Histidine-rich C1 domain family protein (TAIR:AT5G48320.1); Has 1385 Blast hits to 625 proteins in 30 species: Archae - 0; Bacteria - 0; Metazoa - 15; Fungi - 0; Plants - 1354; Viruses - 0; Other Eukaryotes - 16 …	-0.601658	0.601658	2.38419e-07		-1.30986	-2.33084	-1.82035	0.147437
AT1G55440		Cysteine/Histidine-rich C1 domain family protein; FUNCTIONS IN: zinc ion binding; CONTAINS InterPro DOMAIN/s: Zinc finger, RING-type (InterPro:IPR001841), DC1 (InterPro:IPR004146), Zinc finger, PHD-type (InterPro:IPR001965), C1-like (InterPro:IPR011424); BEST Arabidopsis thaliana protein match is: Cysteine/Histidine-rich C1 domain family protein (TAIR:AT1G55420.1); Has 43347 Blast hits to 2039 pr…	-2.35165	2.35165	0		-2.84884	-2.98729	-2.91806	0.340627
AT5G17960		Cysteine/Histidine-rich C1 domain family protein; FUNCTIONS IN: zinc ion binding; INVOLVED IN: biological_process unknown; LOCATED IN: cellular_component unknown; EXPRESSED IN: root; CONTAINS InterPro DOMAIN/s: DC1 (InterPro:IPR004146), Zinc finger, PHD-type (InterPro:IPR001965), C1-like (InterPro:IPR011424); BEST Arabidopsis thaliana protein match is: Cysteine/Histidine-rich C1 domain family pro…	-1.25029	1.25029	0		-2.47419	-1.08731	-1.78075	0.339067
AT4G01910		Cysteine/Histidine-rich C1 domain family protein; FUNCTIONS IN: zinc ion binding; INVOLVED IN: intracellular signaling pathway; LOCATED IN: cellular_component unknown; EXPRESSED IN: 8 plant structures; EXPRESSED DURING: 4 anthesis, petal differentiation and expansion stage, D bilateral stage; CONTAINS InterPro DOMAIN/s: Protein kinase C-like, phorbol ester/diacylglycerol binding (InterPro:IPR0022…	-1.3346	1.3346	-2.38419e-07		-1.68962	-1.25335	-1.47148	0.390196
AT5G55770		Cysteine/Histidine-rich C1 domain family protein; FUNCTIONS IN: zinc ion binding; LOCATED IN: cellular_component unknown; CONTAINS InterPro DOMAIN/s: Zinc finger, RING-type (InterPro:IPR001841), DC1 (InterPro:IPR004146), Zinc finger, PHD-type (InterPro:IPR001965), C1-like (InterPro:IPR011424); BEST Arabidopsis thaliana protein match is: Cysteine/Histidine-rich C1 domain family protein (TAIR:AT5G5…	-1.39385	1.39385	2.38419e-07		-1.7467	-1.71375	-1.73023	0.340352
AT4G29610		Cytidine/deoxycytidylate deaminase family protein; FUNCTIONS IN: hydrolase activity, cytidine deaminase activity, zinc ion binding, catalytic activity; INVOLVED IN: cytidine deamination, cytidine metabolic process; LOCATED IN: cellular_component unknown; EXPRESSED IN: 11 plant structures; EXPRESSED DURING: 10 growth stages; CONTAINS InterPro DOMAIN/s: Cytidine deaminase, homodimeric (InterPro:IPR…	-0.526031	0.526032	2.38419e-07		-1.16097	-1.05886	-1.10992	0.170535
AT5G02360		DC1 domain-containing protein; FUNCTIONS IN: zinc ion binding; INVOLVED IN: biological_process unknown; LOCATED IN: intracellular; CONTAINS InterPro DOMAIN/s: DC1 (InterPro:IPR004146), Zinc finger, RanBP2-type (InterPro:IPR001876), C1-like (InterPro:IPR011424); BEST Arabidopsis thaliana protein match is: Cysteine/Histidine-rich C1 domain family protein (TAIR:AT1G53340.1); Has 627 Blast hits to 48…	-1.51758	1.51758	-2.38419e-07		-2.24768	-2.5422	-2.39494	0.256831
AT5G48780		disease resistance protein (TIR-NBS class); FUNCTIONS IN: transmembrane receptor activity, ATP binding; INVOLVED IN: signal transduction, defense response, apoptosis, innate immune response; LOCATED IN: intrinsic to membrane; EXPRESSED IN: stem, male gametophyte, root, flower, pollen tube; EXPRESSED DURING: L mature pollen stage, M germinated pollen stage, 4 anthesis; CONTAINS InterPro DOMAIN/s: …	-2.6771	2.6771	0		-2.57615	-4.30355	-3.43985	0.345926
AT5G36930		Disease resistance protein (TIR-NBS-LRR class) family; FUNCTIONS IN: transmembrane receptor activity, ATP binding; INVOLVED IN: signal transduction, defense response, apoptosis, innate immune response; LOCATED IN: intrinsic to membrane; EXPRESSED IN: 19 plant structures; EXPRESSED DURING: 13 growth stages; CONTAINS InterPro DOMAIN/s: NB-ARC (InterPro:IPR002182), Toll-Interleukin receptor (InterPr…	-5.87701	5.87701	0		-6.37998	-5.42293	-5.90145	0.422324
AT5G46490		Disease resistance protein (TIR-NBS-LRR class) family; FUNCTIONS IN: transmembrane receptor activity, nucleoside-triphosphatase activity, nucleotide binding, ATP binding; INVOLVED IN: signal transduction, apoptosis, defense response, innate immune response; LOCATED IN: intrinsic to membrane; CONTAINS InterPro DOMAIN/s: ATPase, AAA+ type, core (InterPro:IPR003593), NB-ARC (InterPro:IPR002182), Tol…	-1.70176	1.70176	2.38419e-07		-2.01993	-2.0482	-2.03406	0.354503
AT5G49040		Disease resistance-responsive (dirigent-like protein) family protein; FUNCTIONS IN: molecular_function unknown; INVOLVED IN: lignan biosynthetic process, defense response; LOCATED IN: endomembrane system; CONTAINS InterPro DOMAIN/s: Plant disease resistance response protein (InterPro:IPR004265); BEST Arabidopsis thaliana protein match is: tRNA synthetase class I (I, L, M and V) family protein (TA…	-2.94675	2.94675	0		-3.7836	-1.38372	-2.58366	0.502052
AT4G13580		Disease resistance-responsive (dirigent-like protein) family protein; FUNCTIONS IN: molecular_function unknown; LOCATED IN: endomembrane system; EXPRESSED IN: root; CONTAINS InterPro DOMAIN/s: Plant disease resistance response protein (InterPro:IPR004265); BEST Arabidopsis thaliana protein match is: Disease resistance-responsive (dirigent-like protein) family protein (TAIR:AT3G24020.1); Has 723 B…	-0.61617	0.61617	2.38419e-07		-2.95785	-1.74398	-2.35092	0.112886
AT4G01260		DNA-binding storekeeper protein-related transcriptional regulator; CONTAINS InterPro DOMAIN/s: Protein of unknown function DUF573 (InterPro:IPR007592); BEST Arabidopsis thaliana protein match is: DNA-binding storekeeper protein-related transcriptional regulator (TAIR:AT4G25210.1); Has 1175 Blast hits to 958 proteins in 167 species: Archae - 0; Bacteria - 77; Metazoa - 317; Fungi - 112; Plants - 2…	-1.61977	1.61977	2.38419e-07		-1.97012	-1.93237	-1.95124	0.351577
AT4G00130		DNA-binding storekeeper protein-related transcriptional regulator; INVOLVED IN: biological_process unknown; LOCATED IN: mitochondrion; CONTAINS InterPro DOMAIN/s: Protein of unknown function DUF573 (InterPro:IPR007592); BEST Arabidopsis thaliana protein match is: DNA-binding storekeeper protein-related transcriptional regulator (TAIR:AT4G25210.1); Has 94 Blast hits to 94 proteins in 6 species: Ar…	-1.52378	1.52378	0		-1.86931	-1.83638	-1.85284	0.348065
AT4G37420		Domain of unknown function (DUF23); CONTAINS InterPro DOMAIN/s: Protein of unknown function DUF23 (InterPro:IPR008166); BEST Arabidopsis thaliana protein match is: Domain of unknown function (DUF23) (TAIR:AT5G40720.1); Has 241 Blast hits to 241 proteins in 76 species: Archae - 0; Bacteria - 129; Metazoa - 0; Fungi - 0; Plants - 86; Viruses - 0; Other Eukaryotes - 26 (source: NCBI BLink).	-1.34603	1.34603	0		-1.29731	-2.73946	-2.01838	0.317168
AT2G32905		Domain of unknown function (DUF313) ; CONTAINS InterPro DOMAIN/s: Protein of unknown function DUF313 (InterPro:IPR005508); BEST Arabidopsis thaliana protein match is: Domain of unknown function (DUF313) (TAIR:AT2G27410.1); Has 106 Blast hits to 106 proteins in 3 species: Archae - 0; Bacteria - 0; Metazoa - 0; Fungi - 0; Plants - 106; Viruses - 0; Other Eukaryotes - 0 (source: NCBI BLink).	-1.95981	1.95981	0		-2.67424	-1.26541	-1.96983	0.444056
AT1G35550		elongation factor Tu C-terminal domain-containing protein; FUNCTIONS IN: GTP binding, translation elongation factor activity; INVOLVED IN: translational elongation; LOCATED IN: cellular_component unknown; EXPRESSED IN: 22 plant structures; EXPRESSED DURING: 13 growth stages; CONTAINS InterPro DOMAIN/s: Translation elongation factor EFTu/EF1A, C-terminal (InterPro:IPR004160), Translation elongatio…	-0.808315	0.808316	2.38419e-07		-1.43812	-1.88364	-1.66088	0.186128
AT1G65880	BENZOYLOXYGLUCOSINOLATE 1 (BZO1)	Encodes a benzoate-CoA ligase. Involved in the biosynthesis of benzoyloxyglucosinolate in Arabidopsis seeds.	-1.68618	1.68618	0		-1.99016	-2.02303	-2.00659	0.356165
AT4G23210	CYSTEINE-RICH RLK (RECEPTOR-LIKE PROTEIN KINASE) 13 (CRK13)	Encodes a Cysteine-rich receptor-like kinase (CRK13). Overexpression of CRK13 leads to hypersensitive response cell death, and induces defense against pathogens by causing increased accumulation of salicylic acid.	-0.729742	0.729742	0		-2.01419	-1.12291	-1.56855	0.208025
AT4G23160	CYSTEINE-RICH RLK (RECEPTOR-LIKE PROTEIN KINASE) 8 (CRK8)	Encodes a cysteine-rich receptor-like protein kinase.	-1.47716	1.47716	0		-1.34737	-1.11494	-1.23116	0.493431
AT4G04540	CYSTEINE-RICH RLK (RECEPTOR-LIKE PROTEIN KINASE) 39 (CRK39)	Encodes a cysteine-rich receptor-like protein kinase.	-1.9601	1.9601	0		-2.31531	-2.2678	-2.29155	0.362876
AT4G23200	CYSTEINE-RICH RLK (RECEPTOR-LIKE PROTEIN KINASE) 12 (CRK12)	Encodes a cysteine-rich receptor-like protein kinase.	-1.85943	1.85943	0		-2.21067	-2.24189	-2.22628	0.353866
AT1G64195		Encodes a defensin-like (DEFL) family protein.	-6.01957	6.01957	0		-6.36502	-6.32727	-6.34615	0.402329
AT4G08485		Encodes a defensin-like (DEFL) family protein.	-2.67658	2.67658	0		-3.03172	-2.33412	-2.68292	0.42498
AT2G25255		Encodes a defensin-like (DEFL) family protein.	-2.40981	2.40981	2.38419e-07		-2.76023	-2.72729	-2.74376	0.372896
AT5G43401		Encodes a defensin-like (DEFL) family protein.	-1.79899	1.79899	0		-2.13517	-2.12134	-2.12825	0.358374
AT2G03937		Encodes a defensin-like (DEFL) family protein.	-1.86376	1.86376	2.38419e-07		-2.21884	-2.16655	-2.19269	0.360501
AT4G02070	MSH6	encodes a DNA mismatch repair homolog of human MutS gene, MSH6. There are four MutS genes in Arabidopsis, MSH2, MSH3, MSH6, and MSH7, which all act as heterodimers and bind to 51-mer duplexes. MSH2*MSH6 bound the (+T) substrate strongly, (T/G) well, and (+AAG) no better than it did a (T/A) homoduplex.	-3.78548	3.78548	0		-3.76998	-3.68342	-3.7267	0.428698
AT4G25530	FWA	Encodes a homeodomain-containing transcription factor that controls flowering. FWA is silenced in wild type plants and reverse of the imprinted silencing causes a late flowering phenotype. FWA gene contains two tandem repeats around the transcription start site that are necessary and sufficient for silencing via DNA methylation.	-0.713307	0.713307	0		-1.33616	-1.40266	-1.36941	0.195176
AT5G23260	TT16	Encodes a MADS box protein. Regulates proanthocyanidin biosynthesis in the inner-most cell layer of the seed coat. Also controls cell shape of the inner-most cell layer of the seed coat. Also shown to be necessary for determining the identity of the endothelial layer within the ovule. Paralogous to GOA.	-0.278264	0.278263	-2.38419e-07		-2.29977	-2.55371	-2.42674	0.0155171
AT1G49435	LOW-MOLECULAR-WEIGHT CYSTEINE-RICH 16 (LCR16)	Encodes a member of a family of small,secreted, cysteine rich protein with sequence similarity to the PCP (pollen coat protein) gene family.	-2.67413	2.67413	0		-3.00056	-2.98673	-2.99364	0.379333
AT2G20430	ROP-INTERACTIVE CRIB MOTIF-CONTAINING PROTEIN 6 (RIC6)	encodes a member of a novel protein family that contains contain a CRIB (for Cdc42/Rac-interactive binding) motif required for their specific interaction with GTP-bound Rop1 (plant-specific Rho GTPase). Most similar to RIC7 and RIC8 (subfamily group II). Gene is expressed predominantly in inflorescence and flower tissue.	-0.959899	0.959898	-2.38419e-07		-2.08253	-1.93387	-2.0082	0.172306
AT3G61510	ACC SYNTHASE 1 (ACS1)	Encodes a member of the 1-aminocyclopropane-1-carboxylate (ACC) synthase (S-adenosyl-L-methionine methylthioadenosine-lyase, EC 4.4.1.14) gene family. The gene is transcriptionally active but enzymatically inactive. The predicted amino-acid sequence of ACS1 is missing the highly conserved tripeptide, Thr-Asn-Pro (TNP), between Ile204 and Ser205. Introduction of TNP into ACS1 restores the ACS acti…	-2.20365	2.20365	0		-3.37521	-3.32291	-3.34906	0.26795
AT4G08560	PUMILIO 15 (PUM15)	Encodes a member of the Arabidopsis Pumilio (APUM) proteins containing PUF domain (eight repeats of approximately 36 amino acids each). PUF proteins regulate both mRNA stability and translation through sequence-specific binding to the 3' UTR of target mRNA transcripts.	-1.25833	1.25833	-4.76837e-07		-1.60862	-1.56603	-1.58732	0.334401
AT3G56970	BHLH038	Encodes a member of the basic helix-loop-helix transcription factor family protein.	-0.805836	0.805836	0		-1.45809	-2.06361	-1.76085	0.177448
AT4G13620		encodes a member of the DREB subfamily A-6 of ERF/AP2 transcription factor family. The protein contains one AP2 domain. There are 8 members in this subfamily including RAP2.4.	-1.49457	1.49457	0		-2.61074	-1.80212	-2.20643	0.290193
AT5G43410		encodes a member of the ERF (ethylene response factor) subfamily B-3 of ERF/AP2 transcription factor family. The protein contains one AP2 domain. There are 18 members in this subfamily including ATERF-1, ATERF-2, AND ATERF-5.	-1.19924	1.19924	-2.38419e-07		-1.71094	-1.69223	-1.70158	0.29174
AT5G02780	GLUTATHIONE TRANSFERASE LAMBDA 1 (GSTL1)	Encodes a member of the lambda family of glutathione transferases. It has thiol transferase activity and self S-glutathionylation activity in vitro.	-1.87983	1.87983	-2.38419e-07		-3.86751	-3.60737	-3.73744	0.185776
AT3G13540	MYB DOMAIN PROTEIN 5 (MYB5)	Encodes a member of the MYB family of transcriptional regulators. MYB5 act as a negative regulator of trichome branching and play a role in the correct formation of the seed coat and possibly the formation the underlying endosperm layers. Loss of function mutations have defects in seed coat mucilage and columella cells as well as trichome defects (smaller and reduced number of branches).	-1.01035	1.01035	0		-1.35458	-2.76717	-2.06087	0.236531
AT3G11570	TRICHOME BIREFRINGENCE-LIKE 8 (TBL8)	Encodes a member of the TBL (TRICHOME BIREFRINGENCE-LIKE) gene family containing a plant-specific DUF231 (domain of unknown function) domain. TBL gene family has 46 members, two of which (TBR/AT5G06700 and TBL3/AT5G01360) have been shown to be involved in the synthesis and deposition of secondary wall cellulose, presumably by influencing the esterification state of pectic polymers. A nomenclature…	-0.437099	0.437099	0		-1.49935	-1.06482	-1.28208	0.119516
AT4G17220	MICROTUBULE-ASSOCIATED PROTEINS 70-5 (MAP70-5)	Encodes a microtubule associated protein (MAP70-5). Regulates secondary wall patterning in wood cells. Expressed in all tissues.	-1.32498	1.32498	0		-2.16462	-2.23311	-2.19887	0.238982
AT1G47600	BETA GLUCOSIDASE 34 (BGLU34)	Encodes a myrosinase. Over-expression led to a glucosinolate profile change.	-0.505011	0.505011	0		-3.12195	-3.06927	-3.09561	0.0256635
AT2G35670	FIS2	Encodes a negative regulator of seed development in the absence of pollination. In the ovule, the FIS2 transcripts are accumulated at their highest level before fertilization and gradually decrease after fertilization.	-2.79699	2.79699	2.38419e-07		-3.37471	-3.65124	-3.51298	0.336413
AT1G63005	MICRORNA399B (MIR399B)	Encodes a phosphate starvation-responsive microRNA that targets PHO2, an E2-UBC that negatively affects shoot phosphate content. miR399 can be negatively regulated by members of the non-coding gene families IPS1 and At4. MicroRNAs are regulatory RNAs with a mature length of ~21-nucleotides that are processed from hairpin precursors by Dicer-like enzymes. MicroRNAs can negatively regulate gene exp…	-2.3002	2.3002	2.38419e-07		-2.64076	-1.89146	-2.26611	0.433434
AT3G24465		Encodes a Plant thionin family protein	-4.64484	4.64484	0		-5.00971	-4.94763	-4.97867	0.395973
AT1G34825		Encodes a Plant thionin family protein	-0.907836	0.907836	2.38419e-07		-1.44427	-2.79723	-2.12075	0.201911
AT3G59455		Encodes a Protease inhibitor/seed storage/LTP family protein	-1.2227	1.2227	-2.38419e-07		-1.76872	-1.92206	-1.84539	0.270956
AT2G23550	METHYL ESTERASE 6 (MES6)	Encodes a protein predicted to act as a carboxylesterase. It has similarity to the SABP2 methyl salicylate esterase from tobacco but no enzymatic activity has been identified for this protein.	-1.63961	1.63961	-2.38419e-07		-1.95244	-1.96681	-1.95962	0.354523
AT1G69240	METHYL ESTERASE 15 (MES15)	Encodes a protein predicted to act as a carboxylesterase. It has similarity to the SABP2 methyl salicylate esterase from tobacco but no enzymatic activity has been identified for this protein.	-1.40555	1.40554	-2.38419e-07		-1.7318	-1.70832	-1.72006	0.345658
AT1G48130	PER1	encodes a protein similar to the 1-cysteine (1-Cys) peroxiredoxin family of antioxidants. Expression is limited to seed (aleurone and embryo) and is not induced by ABA or drought.	-1.79261	1.79261	-2.38419e-07		-2.10997	-1.57918	-1.84458	0.415824
AT2G46860	PYROPHOSPHORYLASE 3 (PPa3)	Encodes a protein that might have inorganic pyrophosphatase activity.	-0.381564	0.381564	0		-2.26917	-1.61988	-1.94452	0.0604239
AT1G56430	NICOTIANAMINE SYNTHASE 4 (NAS4)	Encodes a protein with nicotianamine synthase activity.	-1.82674	1.82674	0		-3.08383	-2.61239	-2.84811	0.26208
AT2G14690		Encodes a putative glycosyl hydrolase family 10 protein (xylanase).	-0.929711	0.929711	0		-2.07959	-1.88146	-1.98052	0.168319
AT5G58850	MYB DOMAIN PROTEIN 119 (MYB119)	Encodes a putative transcription factor, member of the R2R3 factor gene family (MYB119).	-1.33268	1.33268	0		-2.45749	-1.55817	-2.00783	0.289585
AT1G28010	ATP-BINDING CASSETTE B14 (ABCB14)	Encodes an ATP-binding cassette (ABC) transporter. Expressed in the vascular tissue of primary stem.	-1.52742	1.52742	0		-1.87051	-1.17346	-1.52198	0.433789
AT3G04280	RESPONSE REGULATOR 22 (RR22)	Encodes an atypical subtype of the ARR (Arabidopsis response regulator) protein family. ARR22 is more similar to the receiver domains of hybrid kinases than other response regulators. It acts as a phosphohistidine phosphatase when tested with phospho-AHP5 in vitro suggesting that it might be involved in a two-component phosphorelay. Expression of ARR22 transcripts appears to be localized to the c…	-1.1007	1.1007	0		-3.24083	-3.20308	-3.22196	0.0996041
AT2G18640	GERANYLGERANYL PYROPHOSPHATE SYNTHASE 4 (GGPS4)	Encodes an endoplasmic reticulum-targeted geranylgeranyl pyrophosphate synthase	-1.08681	1.08681	0		-2.06289	-2.08971	-2.0763	0.196276
AT2G17310	SUPPRESSOR OF NIM1-1 1 (SON1)	Encodes an F-Box protein that regulates a novel induced defense response independent of both salicylic acid and systemic acquired resistance	-1.34077	1.34077	-2.38419e-07		-1.64253	-1.51242	-1.57748	0.360891
AT5G05260	CYTOCHROME P450 79A2 (CYP79A2)	Encodes cytochrome P450 CYP79A2.	-1.35221	1.35221	-4.76837e-07		-1.70019	-1.6648	-1.6825	0.339478
AT4G31870	GLUTATHIONE PEROXIDASE 7 (GPX7)	Encodes glutathione peroxidase.	-1.31928	1.31928	4.76837e-07		-1.63139	-1.62934	-1.63036	0.341991
AT2G29480	GLUTATHIONE S-TRANSFERASE TAU 2 (GSTU2)	Encodes glutathione transferase belonging to the tau class of GSTs. Naming convention according to Wagner et al. (2002).	-1.08394	1.08394	-2.38419e-07		-1.65193	-1.73277	-1.69235	0.259078
AT1G49040	STOMATAL CYTOKINESIS-DEFECTIVE 1 (SCD1)	Encodes soluble protein containing N-terminal DENN domain and eight C-terminal WD-40 repeats. Involved in cytokinesis of guard mother cells and leaf epidermal cells. The overall growth and development of mutant plants is severely affected, they are smaller than wt, with defects in seedling development, leaf expansion and flower morphology which renders the mutant conditionally sterile.	-1.22566	1.22566	0		-1.9994	-1.93732	-1.96836	0.249617
AT3G50090		Exonuclease family protein; FUNCTIONS IN: exonuclease activity, nucleic acid binding; INVOLVED IN: biological_process unknown; LOCATED IN: intracellular; CONTAINS InterPro DOMAIN/s: Exonuclease (InterPro:IPR006055), Polynucleotidyl transferase, ribonuclease H fold (InterPro:IPR012337), Exonuclease, RNase T/DNA polymerase III (InterPro:IPR013520); BEST Arabidopsis thaliana protein match is: small …	-0.80551	0.805509	-2.38419e-07		-2.14315	-2.08597	-2.11456	0.11975
AT4G17200		F-box and associated interaction domains-containing protein; CONTAINS InterPro DOMAIN/s: F-box domain, cyclin-like (InterPro:IPR001810), F-box domain, Skp2-like (InterPro:IPR022364), F-box associated domain, type 1 (InterPro:IPR006527), F-box associated interaction domain (InterPro:IPR017451); BEST Arabidopsis thaliana protein match is: F-box and associated interaction domains-containing protein …	-1.71362	1.71362	0		-2.7586	-1.64107	-2.19984	0.346648
AT3G22421		F-box and associated interaction domains-containing protein; CONTAINS InterPro DOMAIN/s: F-box domain, cyclin-like (InterPro:IPR001810), F-box domain, Skp2-like (InterPro:IPR022364), F-box associated domain, type 1 (InterPro:IPR006527), F-box associated interaction domain (InterPro:IPR017451); BEST Arabidopsis thaliana protein match is: F-box associated ubiquitination effector family protein (TAI…	-2.51638	2.51638	0		-2.86787	-2.33458	-2.60122	0.412038
AT3G24700		F-box and associated interaction domains-containing protein; CONTAINS InterPro DOMAIN/s: F-box domain, cyclin-like (InterPro:IPR001810), F-box domain, Skp2-like (InterPro:IPR022364), F-box associated domain, type 1 (InterPro:IPR006527), F-box associated interaction domain (InterPro:IPR017451); BEST Arabidopsis thaliana protein match is: F-box and associated interaction domains-containing protein …	-1.91979	1.91979	-2.38419e-07		-2.28462	-1.9888	-2.13671	0.382682
AT1G60370		F-box and associated interaction domains-containing protein; CONTAINS InterPro DOMAIN/s: F-box domain, cyclin-like (InterPro:IPR001810), F-box domain, Skp2-like (InterPro:IPR022364), F-box associated domain, type 3 (InterPro:IPR013187), F-box associated interaction domain (InterPro:IPR017451); BEST Arabidopsis thaliana protein match is: F-box and associated interaction domains-containing protein …	-2.24872	2.24872	0		-2.57978	-2.14666	-2.36322	0.405319
AT2G02660		F-box associated ubiquitination effector family protein; FUNCTIONS IN: molecular_function unknown; INVOLVED IN: biological_process unknown; LOCATED IN: mitochondrion; CONTAINS InterPro DOMAIN/s: F-box associated domain, type 3 (InterPro:IPR013187), F-box associated interaction domain (InterPro:IPR017451); BEST Arabidopsis thaliana protein match is: F-box family protein (TAIR:AT2G02890.1); Has 106…	-6.24122	6.24122	0		-6.59151	-6.54892	-6.57022	0.402891
AT2G03580		F-box family protein-related; BEST Arabidopsis thaliana protein match is: F-box family protein (TAIR:AT5G38270.1); Has 83 Blast hits to 83 proteins in 3 species: Archae - 0; Bacteria - 0; Metazoa - 0; Fungi - 0; Plants - 83; Viruses - 0; Other Eukaryotes - 0 (source: NCBI BLink).	-1.5016	1.5016	0		-2.25779	-1.79715	-2.02747	0.313662
AT5G15670		F-box family protein; CONTAINS InterPro DOMAIN/s: F-box domain, cyclin-like (InterPro:IPR001810), F-box domain, Skp2-like (InterPro:IPR022364), F-box associated domain, type 3 (InterPro:IPR013187), F-box associated interaction domain (InterPro:IPR017451); BEST Arabidopsis thaliana protein match is: F-box and associated interaction domains-containing protein (TAIR:AT1G26515.1); Has 901 Blast hits …	-1.51273	1.51273	-2.38419e-07		-1.99729	-1.27956	-1.63843	0.402477
AT1G20360		F-box family protein; CONTAINS InterPro DOMAIN/s: F-box domain, cyclin-like (InterPro:IPR001810), F-box domain, Skp2-like (InterPro:IPR022364); BEST Arabidopsis thaliana protein match is: F-box family protein (TAIR:AT1G20940.1); Has 127 Blast hits to 122 proteins in 15 species: Archae - 0; Bacteria - 0; Metazoa - 0; Fungi - 0; Plants - 127; Viruses - 0; Other Eukaryotes - 0 (source: NCBI BLink).	-2.62519	2.62519	-2.38419e-07		-1.21494	-2.94754	-2.08124	0.530085
AT5G39460		F-box family protein; FUNCTIONS IN: molecular_function unknown; INVOLVED IN: biological_process unknown; LOCATED IN: endomembrane system; CONTAINS InterPro DOMAIN/s: F-box domain, cyclin-like (InterPro:IPR001810); BEST Arabidopsis thaliana protein match is: F-box family protein (TAIR:AT5G39480.1); Has 56 Blast hits to 54 proteins in 11 species: Archae - 0; Bacteria - 0; Metazoa - 0; Fungi - 2; Pl…	-2.11841	2.11841	-2.38419e-07		-2.4293	-1.95524	-2.19227	0.411855
AT5G41840		F-box/RNI-like superfamily protein; CONTAINS InterPro DOMAIN/s: F-box domain, cyclin-like (InterPro:IPR001810), F-box domain, Skp2-like (InterPro:IPR022364), FBD-like (InterPro:IPR006566), Leucine-rich repeat 2 (InterPro:IPR013101); BEST Arabidopsis thaliana protein match is: F-box/RNI-like superfamily protein (TAIR:AT4G00320.1); Has 1807 Blast hits to 1807 proteins in 277 species: Archae - 0; Ba…	-1.36154	1.36154	-2.38419e-07		-2.4811	-2.45534	-2.46822	0.211558
AT5G22670		F-box/RNI-like/FBD-like domains-containing protein; CONTAINS InterPro DOMAIN/s: F-box domain, cyclin-like (InterPro:IPR001810), FBD (InterPro:IPR013596), F-box domain, Skp2-like (InterPro:IPR022364), FBD-like (InterPro:IPR006566), Leucine-rich repeat 2 (InterPro:IPR013101); BEST Arabidopsis thaliana protein match is: FBD, F-box, Skp2-like and Leucine Rich Repeat domains containing protein (TAIR:A…	-1.1265	1.1265	2.38419e-07		-1.87456	-1.89101	-1.88279	0.236619
AT5G44960		F-box/RNI-like/FBD-like domains-containing protein; CONTAINS InterPro DOMAIN/s: F-box domain, cyclin-like (InterPro:IPR001810), FBD (InterPro:IPR013596), FBD-like (InterPro:IPR006566), F-box domain, Skp2-like (InterPro:IPR022364), Leucine-rich repeat 2 (InterPro:IPR013101); BEST Arabidopsis thaliana protein match is: F-box/RNI-like/FBD-like domains-containing protein (TAIR:AT5G44980.1); Has 30201…	-3.42508	3.42508	0		-1.79879	-2.72228	-2.26054	0.58022
AT5G44380		FAD-binding Berberine family protein; FUNCTIONS IN: electron carrier activity, oxidoreductase activity, FAD binding, catalytic activity; INVOLVED IN: response to oxidative stress; LOCATED IN: cell wall; EXPRESSED IN: shoot apex, hypocotyl, sepal, root, stamen; EXPRESSED DURING: 4 anthesis; CONTAINS InterPro DOMAIN/s: FAD-linked oxidase, FAD-binding, subdomain 2 (InterPro:IPR016168), FAD-binding, …	-1.08772	1.08772	0		-2.46053	-2.4246	-2.44257	0.153855
AT5G37650		Family of unknown function (DUF577); CONTAINS InterPro DOMAIN/s: Protein of unknown function DUF577 (InterPro:IPR007598); BEST Arabidopsis thaliana protein match is: Family of unknown function (DUF577) (TAIR:AT5G37400.1); Has 1807 Blast hits to 1807 proteins in 277 species: Archae - 0; Bacteria - 0; Metazoa - 736; Fungi - 347; Plants - 385; Viruses - 0; Other Eukaryotes - 339 (source: NCBI BLink).	-2.52413	2.52413	0		-2.802	-1.98944	-2.39572	0.447647
AT3G12660	FASCICLIN-LIKE ARABINOGALACTAN PROTEIN 14 PRECURSOR (FLA14)	fasciclin-like arabinogalactan-protein, family (FLA14)	-1.8011	1.8011	-2.38419e-07		-1.04515	-2.09401	-1.56958	0.490803
AT5G22660		FBD, F-box, Skp2-like and Leucine Rich Repeat domains containing protein; FUNCTIONS IN: molecular_function unknown; INVOLVED IN: biological_process unknown; LOCATED IN: cellular_component unknown; CONTAINS InterPro DOMAIN/s: FBD (InterPro:IPR013596), F-box domain, cyclin-like (InterPro:IPR001810), F-box domain, Skp2-like (InterPro:IPR022364), FBD-like (InterPro:IPR006566), Leucine-rich repeat 2 (…	-0.806282	0.806282	0		-2.22364	-2.17375	-2.1987	0.112367
AT1G55790		FUNCTIONS IN: metal ion binding; INVOLVED IN: metal ion transport; CONTAINS InterPro DOMAIN/s: Heavy metal transport/detoxification protein (InterPro:IPR006121), Domain of unknown function DUF2431 (InterPro:IPR019446); BEST Arabidopsis thaliana protein match is: Domain of unknown function (DUF2431) (TAIR:AT1G55800.1); Has 348 Blast hits to 344 proteins in 131 species: Archae - 0; Bacteria - 16; M…	-1.36998	1.36998	-2.38419e-07		-1.12386	-1.51747	-1.32067	0.440684
AT5G28823		FUNCTIONS IN: molecular_function unknown; INVOLVED IN: biological_process unknown; LOCATED IN: cellular_component unknown; EXPRESSED IN: cultured cell; BEST Arabidopsis thaliana protein match is: Zinc knuckle (CCHC-type) family protein (TAIR:AT2G07760.1); Has 30201 Blast hits to 17322 proteins in 780 species: Archae - 12; Bacteria - 1396; Metazoa - 17338; Fungi - 3422; Plants - 5037; Viruses - 0;…	-2.38464	2.38464	2.38419e-07		-2.72266	-2.68	-2.70133	0.374838
AT3G52830		FUNCTIONS IN: molecular_function unknown; INVOLVED IN: biological_process unknown; LOCATED IN: endomembrane system; BEST Arabidopsis thaliana protein match is: Ankyrin repeat family protein (TAIR:AT5G54700.1); Has 6 Blast hits to 6 proteins in 2 species: Archae - 0; Bacteria - 0; Metazoa - 0; Fungi - 0; Plants - 5; Viruses - 0; Other Eukaryotes - 1 (source: NCBI BLink).	-1.91302	1.91302	2.38419e-07		-2.26337	-2.22562	-2.24449	0.361518
AT5G56060		FUNCTIONS IN: tRNA binding, aminoacyl-tRNA ligase activity, ATP binding; INVOLVED IN: tRNA aminoacylation; LOCATED IN: cytoplasm; CONTAINS InterPro DOMAIN/s: Phenylalanyl-tRNA synthetase alpha chain (InterPro:IPR002319), Domain of unknown function DUF2431 (InterPro:IPR019446); BEST Arabidopsis thaliana protein match is: Domain of unknown function (DUF2431) (TAIR:AT5G25030.1); Has 1807 Blast hits …	-0.435318	0.435318	0		-1.4216	-1.2942	-1.3579	0.0908889
AT2G29830		Galactose oxidase/kelch repeat superfamily protein; CONTAINS InterPro DOMAIN/s: F-box domain, cyclin-like (InterPro:IPR001810), Galactose oxidase/kelch, beta-propeller (InterPro:IPR011043), Kelch repeat type 1 (InterPro:IPR006652), Kelch related (InterPro:IPR013089), Kelch-type beta propeller (InterPro:IPR015915); BEST Arabidopsis thaliana protein match is: Galactose oxidase/kelch repeat superfam…	-2.99085	2.99085	-2.38419e-07		-3.31699	-2.72633	-3.02166	0.420572
AT4G02310		Galactose oxidase/kelch repeat superfamily protein; CONTAINS InterPro DOMAIN/s: F-box domain, cyclin-like (InterPro:IPR001810), Galactose oxidase/kelch, beta-propeller (InterPro:IPR011043), Kelch repeat type 1 (InterPro:IPR006652), Kelch-type beta propeller (InterPro:IPR015915); BEST Arabidopsis thaliana protein match is: Galactose oxidase/kelch repeat superfamily protein (TAIR:AT2G44630.1); Has …	-0.735521	0.735521	-2.38419e-07		-2.20581	-1.08633	-1.64607	0.21688
AT5G38670		Galactose oxidase/kelch repeat superfamily protein; CONTAINS InterPro DOMAIN/s: F-box domain, cyclin-like (InterPro:IPR001810), Galactose oxidase/kelch, beta-propeller (InterPro:IPR011043), Kelch repeat type 2 (InterPro:IPR011498), Kelch-type beta propeller (InterPro:IPR015915); BEST Arabidopsis thaliana protein match is: Galactose oxidase/kelch repeat superfamily protein (TAIR:AT5G49000.1); Has …	-2.07097	2.07097	0		-2.40253	-1.95317	-2.17785	0.40554
AT4G19260		Galactose oxidase/kelch repeat superfamily protein; CONTAINS InterPro DOMAIN/s: Galactose oxidase/kelch, beta-propeller (InterPro:IPR011043), Kelch repeat type 1 (InterPro:IPR006652); BEST Arabidopsis thaliana protein match is: SCD6 protein-related (TAIR:AT4G19340.1); Has 311 Blast hits to 237 proteins in 97 species: Archae - 0; Bacteria - 0; Metazoa - 56; Fungi - 74; Plants - 132; Viruses - 0; O…	-2.02595	2.02595	0		-4.38346	-4.32628	-4.35487	0.164616
AT5G28180		Galactose oxidase/kelch repeat superfamily protein; FUNCTIONS IN: molecular_function unknown; INVOLVED IN: biological_process unknown; LOCATED IN: endomembrane system; CONTAINS InterPro DOMAIN/s: F-box domain, cyclin-like (InterPro:IPR001810), Galactose oxidase/kelch, beta-propeller (InterPro:IPR011043), Kelch repeat type 1 (InterPro:IPR006652), Kelch related (InterPro:IPR013089), Kelch-type beta…	-2.39869	2.39869	0		-2.66425	-2.76882	-2.71653	0.375013
AT5G09550		GDP dissociation inhibitor family protein / Rab GTPase activator family protein; FUNCTIONS IN: RAB GDP-dissociation inhibitor activity; INVOLVED IN: regulation of GTPase activity, protein transport; LOCATED IN: cellular_component unknown; EXPRESSED IN: 16 plant structures; EXPRESSED DURING: 12 growth stages; CONTAINS InterPro DOMAIN/s: Rab GTPase activator (InterPro:IPR002005), GDP dissociation i…	-1.63266	1.63266	0		-2.05093	-1.39115	-1.72104	0.410062
AT5G22810		GDSL-like Lipase/Acylhydrolase superfamily protein; FUNCTIONS IN: lipase activity, hydrolase activity, acting on ester bonds, carboxylesterase activity; INVOLVED IN: lipid metabolic process; LOCATED IN: endomembrane system; CONTAINS InterPro DOMAIN/s: Lipase, GDSL (InterPro:IPR001087); BEST Arabidopsis thaliana protein match is: GDSL-like Lipase/Acylhydrolase family protein (TAIR:AT5G03820.1); Ha…	-2.04922	2.04922	0		-2.80734	-2.00906	-2.4082	0.367938
AT3G29638		General transcription factor 2-related zinc finger protein; BEST Arabidopsis thaliana protein match is: TTF-type zinc finger protein with HAT dimerisation domain (TAIR:AT4G10200.1); Has 481 Blast hits to 402 proteins in 22 species: Archae - 0; Bacteria - 0; Metazoa - 208; Fungi - 0; Plants - 273; Viruses - 0; Other Eukaryotes - 0 (source: NCBI BLink).	-1.74118	1.74118	0		-2.08919	-2.05622	-2.0727	0.356044
AT4G14630	GERMIN-LIKE PROTEIN 9 (GLP9)	germin-like protein with N-terminal signal sequence that may target it to the vacuole, plasma membrane and/or outside the cell.	-1.87608	1.87608	0		-1.91078	-1.5505	-1.73064	0.455423
AT2G05580		Glycine-rich protein family; LOCATED IN: endomembrane system; Has 461494 Blast hits to 65250 proteins in 2955 species: Archae - 1131; Bacteria - 108804; Metazoa - 177058; Fungi - 32939; Plants - 47988; Viruses - 6940; Other Eukaryotes - 86634 (source: NCBI BLink).	-1.67674	1.67674	0		-2.03917	-1.98198	-2.01058	0.35334
AT3G61810		Glycosyl hydrolase family 17 protein; FUNCTIONS IN: cation binding, hydrolase activity, hydrolyzing O-glycosyl compounds, catalytic activity; INVOLVED IN: carbohydrate metabolic process; LOCATED IN: endomembrane system; EXPRESSED IN: flower; EXPRESSED DURING: petal differentiation and expansion stage; CONTAINS InterPro DOMAIN/s: Glycoside hydrolase, catalytic core (InterPro:IPR017853), Glycoside …	-1.68677	1.68677	0		-2.74356	-2.20348	-2.47352	0.284599
AT3G09440		Heat shock protein 70 (Hsp 70) family protein; FUNCTIONS IN: ATP binding; INVOLVED IN: protein folding, response to cadmium ion, response to karrikin, response to heat; LOCATED IN: in 7 components; EXPRESSED IN: 25 plant structures; EXPRESSED DURING: 14 growth stages; CONTAINS InterPro DOMAIN/s: Heat shock protein 70, conserved site (InterPro:IPR018181), Heat shock protein Hsp70 (InterPro:IPR0010…	-5.10357	5.10357	0		-6.00757	-5.32302	-5.6653	0.383415
AT1G08090	NITRATE TRANSPORTER 2:1 (NRT2:1)	High-affinity nitrate transporter. Up-regulated by nitrate. Functions as a repressor of lateral root initiation independently of nitrate uptake.	-1.29815	1.29815	-2.38419e-07		-1.63346	-1.58602	-1.60974	0.34078
AT3G10585		Homeodomain-like superfamily protein; CONTAINS InterPro DOMAIN/s: Homeodomain-like (InterPro:IPR009057); BEST Arabidopsis thaliana protein match is: Duplicated homeodomain-like superfamily protein (TAIR:AT4G09450.1); Has 735 Blast hits to 733 proteins in 58 species: Archae - 0; Bacteria - 0; Metazoa - 0; Fungi - 0; Plants - 720; Viruses - 0; Other Eukaryotes - 15 (source: NCBI BLink).	-1.51011	1.51011	-2.38419e-07		-3.54608	-1.09447	-2.32028	0.355223
AT1G11040		HSP40/DnaJ peptide-binding protein; FUNCTIONS IN: unfolded protein binding, heat shock protein binding; INVOLVED IN: protein folding; LOCATED IN: cellular_component unknown; EXPRESSED IN: petal, leaf whorl, male gametophyte, flower, pollen tube; EXPRESSED DURING: L mature pollen stage, M germinated pollen stage, 4 anthesis, petal differentiation and expansion stage; CONTAINS InterPro DOMAIN/s: Mo…	-0.751452	0.751452	0		-2.54456	-2.56559	-2.55508	0.0766928
AT4G29740	CYTOKININ OXIDASE 4 (CKX4)	It encodes a protein whose sequence is similar to cytokinin oxidase/dehydrogenase, which catalyzes the degradation of cytokinins.	-1.37384	1.37384	-2.38419e-07		-2.42054	-2.89109	-2.65582	0.19701
AT4G35170		Late embryogenesis abundant (LEA) hydroxyproline-rich glycoprotein family; CONTAINS InterPro DOMAIN/s: Late embryogenesis abundant protein, group 2 (InterPro:IPR004864); BEST Arabidopsis thaliana protein match is: unknown protein (TAIR:AT2G41990.1); Has 165 Blast hits to 162 proteins in 15 species: Archae - 0; Bacteria - 0; Metazoa - 0; Fungi - 0; Plants - 165; Viruses - 0; Other Eukaryotes - 0 (…	-0.961751	0.961751	0		-2.66292	-2.6491	-2.65601	0.109924
AT4G21020		Late embryogenesis abundant protein (LEA) family protein; BEST Arabidopsis thaliana protein match is: Late embryogenesis abundant protein (LEA) family protein (TAIR:AT5G44310.2); Has 25029 Blast hits to 12516 proteins in 1815 species: Archae - 109; Bacteria - 7990; Metazoa - 4935; Fungi - 1662; Plants - 2602; Viruses - 153; Other Eukaryotes - 7578 (source: NCBI BLink).	-1.47994	1.47994	0		-2.81191	-2.77641	-2.79416	0.199654
AT4G21020		Late embryogenesis abundant protein (LEA) family protein; BEST Arabidopsis thaliana protein match is: Late embryogenesis abundant protein (LEA) family protein (TAIR:AT5G44310.2); Has 25029 Blast hits to 12516 proteins in 1815 species: Archae - 109; Bacteria - 7990; Metazoa - 4935; Fungi - 1662; Plants - 2602; Viruses - 153; Other Eukaryotes - 7578 (source: NCBI BLink).	-1.30889	1.30889	0		-1.83286	-1.2986	-1.56573	0.361889
AT2G33690		Late embryogenesis abundant protein, group 6; CONTAINS InterPro DOMAIN/s: Late embryogenesis abundant protein, group 6 (InterPro:IPR018930); BEST Arabidopsis thaliana protein match is: Late embryogenesis abundant protein, group 6 (TAIR:AT2G23120.1); Has 37 Blast hits to 37 proteins in 9 species: Archae - 0; Bacteria - 0; Metazoa - 0; Fungi - 0; Plants - 37; Viruses - 0; Other Eukaryotes - 0 (sour…	-1.41426	1.41426	0		-1.72224	-1.73661	-1.72942	0.345931
AT2G42440		Lateral organ boundaries (LOB) domain family protein; CONTAINS InterPro DOMAIN/s: Lateral organ boundaries, LOB (InterPro:IPR004883); BEST Arabidopsis thaliana protein match is: lateral organ boundaries-domain 29 (TAIR:AT3G58190.1); Has 862 Blast hits to 857 proteins in 21 species: Archae - 0; Bacteria - 0; Metazoa - 0; Fungi - 0; Plants - 862; Viruses - 0; Other Eukaryotes - 0 (source: NCBI BLin…	-1.18868	1.18868	2.38419e-07		-3.20348	-2.66274	-2.93311	0.13789
AT2G24130		Leucine-rich receptor-like protein kinase family protein; FUNCTIONS IN: protein serine/threonine kinase activity, protein kinase activity, ATP binding; INVOLVED IN: transmembrane receptor protein tyrosine kinase signaling pathway, protein amino acid phosphorylation; LOCATED IN: endomembrane system; EXPRESSED IN: 15 plant structures; EXPRESSED DURING: 7 growth stages; CONTAINS InterPro DOMAIN/s: P…	-1.93358	1.93358	0		-4.29947	-3.90703	-4.10325	0.169171
AT1G64210		Leucine-rich repeat protein kinase family protein; FUNCTIONS IN: protein serine/threonine kinase activity, kinase activity, ATP binding; INVOLVED IN: transmembrane receptor protein tyrosine kinase signaling pathway, protein amino acid phosphorylation; LOCATED IN: mitochondrion; EXPRESSED IN: flower; EXPRESSED DURING: petal differentiation and expansion stage; CONTAINS InterPro DOMAIN/s: Protein k…	-1.6754	1.6754	0		-3.53404	-3.50111	-3.51757	0.170619
AT3G46370		Leucine-rich repeat protein kinase family protein; FUNCTIONS IN: protein serine/threonine kinase activity, kinase activity, ATP binding; INVOLVED IN: transmembrane receptor protein tyrosine kinase signaling pathway, protein amino acid phosphorylation; LOCATED IN: cellular_component unknown; CONTAINS InterPro DOMAIN/s: Protein kinase, ATP binding site (InterPro:IPR017441), Protein kinase, catalyti…	-1.87693	1.87693	0		-2.23194	-2.16983	-2.20088	0.361769
AT1G51910		Leucine-rich repeat protein kinase family protein; FUNCTIONS IN: protein serine/threonine kinase activity, protein kinase activity, kinase activity, ATP binding; INVOLVED IN: protein amino acid phosphorylation; LOCATED IN: endomembrane system; EXPRESSED IN: 17 plant structures; EXPRESSED DURING: 11 growth stages; CONTAINS InterPro DOMAIN/s: Protein kinase, ATP binding site (InterPro:IPR017441), S…	-1.66445	1.66445	0		-1.60597	-1.72459	-1.66528	0.422701
AT5G65770	LITTLE NUCLEI4 (LINC4)	LITTLE NUCLEI4 (LINC4); EXPRESSED IN: 23 plant structures; EXPRESSED DURING: 13 growth stages; BEST Arabidopsis thaliana protein match is: branched-chain amino acid aminotransferase 5 / branched-chain amino acid transaminase 5 (BCAT5) (TAIR:AT5G65780.2); Has 215167 Blast hits to 102614 proteins in 3709 species: Archae - 2940; Bacteria - 43360; Metazoa - 90724; Fungi - 17442; Plants - 11239; Virus…	-3.02965	3.02965	0		-3.35977	-2.68638	-3.02307	0.425849
AT3G13850	LOB DOMAIN-CONTAINING PROTEIN 22 (LBD22)	LOB domain-containing protein 22 (LBD22); INVOLVED IN: biological_process unknown; LOCATED IN: chloroplast; CONTAINS InterPro DOMAIN/s: Lateral organ boundaries, LOB (InterPro:IPR004883); BEST Arabidopsis thaliana protein match is: LOB domain-containing protein 7 (TAIR:AT1G72980.1); Has 841 Blast hits to 836 proteins in 22 species: Archae - 0; Bacteria - 0; Metazoa - 0; Fungi - 2; Plants - 839; V…	-2.44782	2.44782	2.38419e-07		-2.89306	-2.85047	-2.87176	0.36154
AT3G13850	LOB DOMAIN-CONTAINING PROTEIN 22 (LBD22)	LOB domain-containing protein 22 (LBD22); INVOLVED IN: biological_process unknown; LOCATED IN: chloroplast; CONTAINS InterPro DOMAIN/s: Lateral organ boundaries, LOB (InterPro:IPR004883); BEST Arabidopsis thaliana protein match is: LOB domain-containing protein 7 (TAIR:AT1G72980.1); Has 841 Blast hits to 836 proteins in 22 species: Archae - 0; Bacteria - 0; Metazoa - 0; Fungi - 2; Plants - 839; V…	-1.63817	1.63817	0		-1.99331	-1.94587	-1.96959	0.352319
AT1G58602		LRR and NB-ARC domains-containing disease resistance protein; FUNCTIONS IN: ATP binding; INVOLVED IN: defense response, apoptosis; CONTAINS InterPro DOMAIN/s: NB-ARC (InterPro:IPR002182), Disease resistance protein (InterPro:IPR000767); BEST Arabidopsis thaliana protein match is: Disease resistance protein (CC-NBS-LRR class) family (TAIR:AT1G59218.2); Has 17665 Blast hits to 14865 proteins in 568…	-2.0024	2.0024	-2.38419e-07		-2.32883	-2.315	-2.32191	0.365952
AT5G09710		Magnesium transporter CorA-like family protein; BEST Arabidopsis thaliana protein match is: magnesium transporter 7 (TAIR:AT5G09690.2); Has 549 Blast hits to 537 proteins in 115 species: Archae - 0; Bacteria - 0; Metazoa - 47; Fungi - 123; Plants - 353; Viruses - 0; Other Eukaryotes - 26 (source: NCBI BLink).	-2.27157	2.27157	0		-2.73501	-4.36914	-3.55208	0.279017
AT1G52110		Mannose-binding lectin superfamily protein; CONTAINS InterPro DOMAIN/s: Mannose-binding lectin (InterPro:IPR001229); BEST Arabidopsis thaliana protein match is: Mannose-binding lectin superfamily protein (TAIR:AT5G49870.1); Has 1710 Blast hits to 593 proteins in 35 species: Archae - 0; Bacteria - 0; Metazoa - 0; Fungi - 0; Plants - 1709; Viruses - 0; Other Eukaryotes - 1 (source: NCBI BLink).	-2.48309	2.48309	0		-3.13007	-3.16705	-3.14856	0.33244
AT3G16460		Mannose-binding lectin superfamily protein; FUNCTIONS IN: copper ion binding; INVOLVED IN: response to cold; LOCATED IN: cytosol, nucleus, membrane; EXPRESSED IN: 23 plant structures; EXPRESSED DURING: 13 growth stages; CONTAINS InterPro DOMAIN/s: Mannose-binding lectin (InterPro:IPR001229); BEST Arabidopsis thaliana protein match is: myrosinase-binding protein 1 (TAIR:AT1G52040.1); Has 154784 Bl…	-1.53163	1.53163	0		-1.87717	-1.84423	-1.8607	0.348407
AT1G52060		Mannose-binding lectin superfamily protein; FUNCTIONS IN: molecular_function unknown; INVOLVED IN: biological_process unknown; LOCATED IN: endomembrane system; EXPRESSED IN: root; CONTAINS InterPro DOMAIN/s: Mannose-binding lectin (InterPro:IPR001229); BEST Arabidopsis thaliana protein match is: Mannose-binding lectin superfamily protein (TAIR:AT1G52070.1); Has 1499 Blast hits to 773 proteins in …	-0.377241	0.377241	-2.38419e-07		-1.28337	-2.48005	-1.88171	0.117013
AT1G23300		MATE efflux family protein; FUNCTIONS IN: antiporter activity, drug transmembrane transporter activity, transporter activity; INVOLVED IN: drug transmembrane transport, transmembrane transport; LOCATED IN: membrane; CONTAINS InterPro DOMAIN/s: Multi antimicrobial extrusion protein MatE (InterPro:IPR002528); BEST Arabidopsis thaliana protein match is: MATE efflux family protein (TAIR:AT3G26590.1);…	-3.56608	3.56608	0		-3.83367	-3.85402	-3.84384	0.393818
AT1G55940	CYTOCHROME P450, FAMILY 708, SUBFAMILY A, POLYPEPTIDE 1 (CYP708A1)	member of CYP708A	-1.6712	1.6712	-2.38419e-07		-3.57315	-2.85043	-3.21179	0.201101
AT1G67110	CYTOCHROME P450, FAMILY 735, SUBFAMILY A, POLYPEPTIDE 2 (CYP735A2)	member of CYP709A	-1.57382	1.57382	2.38419e-07		-1.16961	-1.23785	-1.20373	0.524375
AT1G24540	CYTOCHROME P450, FAMILY 86, SUBFAMILY C, POLYPEPTIDE 1 (CYP86C1)	member of CYP86C	-1.58734	1.58734	-2.38419e-07		-1.93416	-1.21277	-1.57347	0.435714
AT1G64930	CYTOCHROME P450, FAMILY 87, SUBFAMILY A, POLYPEPTIDE 7 (CYP89A7)	member of CYP89A	-2.29695	2.29695	0		-1.61151	-1.26877	-1.44014	0.595643
AT1G31260	ZINC TRANSPORTER 10 PRECURSOR (ZIP10)	member of Fe(II) transporter isolog family	-1.42934	1.42934	-2.38419e-07		-2.24192	-2.21035	-2.22613	0.259688
AT1G75910	EXTRACELLULAR LIPASE 4 (EXL4)	member of Lipase proteins	-1.14209	1.14209	0		-3.7741	-3.40198	-3.58804	0.0901625
AT3G06230	MAP KINASE KINASE 8 (MKK8)	member of MAP Kinase Kinase	-1.67216	1.67216	0		-1.80441	-2.58432	-2.19436	0.329526
AT1G08140	CATION/H+ EXCHANGER 6A (CHX6A)	member of Putative Na+/H+ antiporter family	-2.67697	2.67697	0		-2.89203	-1.53949	-2.21576	0.506469
AT2G28180	ATCHX8	member of Putative Na+/H+ antiporter family	-0.84764	0.847639	-2.38419e-07		-3.17816	-3.13558	-3.15687	0.0651683
AT2G13620	CATION/HYDROGEN EXCHANGER 15 (CHX15)	member of Putative Na+/H+ antiporter family	-1.52723	1.52723	0		-2.39102	-2.34592	-2.36847	0.261133
AT3G59700	LECTIN-RECEPTOR KINASE (HLECRK)	member of Receptor kinase-like protein family	-1.2611	1.2611	4.76837e-07		-1.62111	-1.57845	-1.59978	0.33232
AT5G07210	RESPONSE REGULATOR 21 (RR21)	member of Response Regulator: B- Type	-1.52367	1.52367	2.38419e-07		-1.82355	-1.82592	-1.82473	0.353759
AT1G34670	MYB DOMAIN PROTEIN 93 (MYB93)	Member of the R2R3 factor gene family.	-2.71916	2.71916	-2.38419e-07		-3.0544	-2.244	-2.6492	0.436905
AT1G18860	WRKY DNA-BINDING PROTEIN 61 (WRKY61)	member of WRKY Transcription Factor; Group II-b	-1.21295	1.21295	-2.38419e-07		-1.888	-1.08859	-1.4883	0.364059
AT5G46350	WRKY DNA-BINDING PROTEIN 8 (WRKY8)	member of WRKY Transcription Factor; Group II-c	-1.32414	1.32414	0		-2.11984	-2.07241	-2.09613	0.254304
AT5G24110	WRKY DNA-BINDING PROTEIN 30 (WRKY30)	member of WRKY Transcription Factor; Group III	-1.99072	1.99073	2.38419e-07		-2.62137	-3.09624	-2.85881	0.289976
AT4G21830	METHIONINE SULFOXIDE REDUCTASE B7 (MSRB7)	methionine sulfoxide reductase B7 (MSRB7); CONTAINS InterPro DOMAIN/s: Methionine sulphoxide reductase B (InterPro:IPR002579), Mss4-like (InterPro:IPR011057); BEST Arabidopsis thaliana protein match is: methionine sulfoxide reductase B8 (TAIR:AT4G21840.1); Has 30201 Blast hits to 17322 proteins in 780 species: Archae - 12; Bacteria - 1396; Metazoa - 17338; Fungi - 3422; Plants - 5037; Viruses - 0…	-2.06106	2.06106	0		-2.40923	-2.38096	-2.39509	0.365142
AT5G14290		Mitochondrial ribosomal protein L37; CONTAINS InterPro DOMAIN/s: Ribosomal protein L37, mitochondrial (InterPro:IPR013870); BEST Arabidopsis thaliana protein match is: Mitochondrial ribosomal protein L37 (TAIR:AT3G01740.1); Has 30201 Blast hits to 17322 proteins in 780 species: Archae - 12; Bacteria - 1396; Metazoa - 17338; Fungi - 3422; Plants - 5037; Viruses - 0; Other Eukaryotes - 2996 (source…	-1.4242	1.4242	0		-1.856	-1.12694	-1.49147	0.417099
AT2G03410		Mo25 family protein; FUNCTIONS IN: binding; INVOLVED IN: biological_process unknown; LOCATED IN: cellular_component unknown; EXPRESSED IN: sepal, male gametophyte, flower, stamen, pollen tube; EXPRESSED DURING: L mature pollen stage, M germinated pollen stage, 4 anthesis; CONTAINS InterPro DOMAIN/s: Mo25-like (InterPro:IPR013878), Armadillo-type fold (InterPro:IPR016024); BEST Arabidopsis thalian…	-1.71628	1.71628	-2.38419e-07		-2.53261	-1.11504	-1.82382	0.429562
AT2G10550		Most likely an inactive paralog of the uracil DNA glycosylase AtUNG (At3g18630) generated by a gene duplication event and subsequently disrupted by transposon insertions (PubMed ID: 20056608).	-1.25618	1.25617	-4.76837e-07		-1.5972	-1.58337	-1.59029	0.333027
AT2G04440		MutT/nudix family protein; FUNCTIONS IN: hydrolase activity, catalytic activity; INVOLVED IN: metabolic process; LOCATED IN: cellular_component unknown; CONTAINS InterPro DOMAIN/s: NUDIX hydrolase domain-like (InterPro:IPR015797), Nudix hydrolase 6-like (InterPro:IPR003293); BEST Arabidopsis thaliana protein match is: nudix hydrolase homolog 5 (TAIR:AT2G04430.1); Has 358 Blast hits to 334 protein…	-1.18823	1.18823	0		-2.28964	-2.21356	-2.2516	0.198734
AT1G35890		NAC (No Apical Meristem) domain transcriptional regulator superfamily protein; FUNCTIONS IN: DNA binding; INVOLVED IN: regulation of transcription; LOCATED IN: cellular_component unknown; CONTAINS InterPro DOMAIN/s: No apical meristem (NAM) protein (InterPro:IPR003441); Has 27 Blast hits to 27 proteins in 3 species: Archae - 0; Bacteria - 0; Metazoa - 0; Fungi - 0; Plants - 25; Viruses - 0; Other…	-1.11022	1.11022	-2.38419e-07		-3.2649	-1.96412	-2.61451	0.179224
AT1G60350	NAC DOMAIN CONTAINING PROTEIN 24 (NAC024)	NAC domain containing protein 24 (NAC024); CONTAINS InterPro DOMAIN/s: No apical meristem (NAM) protein (InterPro:IPR003441); BEST Arabidopsis thaliana protein match is: NAC (No Apical Meristem) domain transcriptional regulator superfamily protein (TAIR:AT1G60300.1); Has 1779 Blast hits to 1735 proteins in 70 species: Archae - 0; Bacteria - 0; Metazoa - 0; Fungi - 0; Plants - 1779; Viruses - 0; O…	-2.67367	2.67367	0		-3.01905	-2.97646	-2.99775	0.378756
AT1G02220	NAC DOMAIN CONTAINING PROTEIN 3 (NAC003)	NAC domain containing protein 3 (NAC003); FUNCTIONS IN: sequence-specific DNA binding transcription factor activity; INVOLVED IN: multicellular organismal development, regulation of transcription; LOCATED IN: cellular_component unknown; EXPRESSED IN: 17 plant structures; EXPRESSED DURING: LP.06 six leaves visible, LP.04 four leaves visible, 4 anthesis, 4 leaf senescence stage, petal differentiati…	-0.614782	0.614782	0		-1.44839	-1.18632	-1.31735	0.171078
AT5G22470		NAD+ ADP-ribosyltransferases;NAD+ ADP-ribosyltransferases; FUNCTIONS IN: NAD+ ADP-ribosyltransferase activity; INVOLVED IN: protein amino acid ADP-ribosylation; LOCATED IN: intracellular, nucleus; CONTAINS InterPro DOMAIN/s: WGR (InterPro:IPR008893), Poly(ADP-ribose) polymerase, regulatory domain (InterPro:IPR004102), PADR1 (InterPro:IPR012982), Poly(ADP-ribose) polymerase, catalytic domain (Inte…	-1.84048	1.84048	-2.38419e-07		-2.43578	-1.70599	-2.07089	0.384753
AT1G14800		Nucleic acid-binding, OB-fold-like protein; CONTAINS InterPro DOMAIN/s: Nucleic acid-binding, OB-fold (InterPro:IPR012340), Nucleic acid-binding, OB-fold-like (InterPro:IPR016027); BEST Arabidopsis thaliana protein match is: F-box family protein (TAIR:AT2G35280.1); Has 210 Blast hits to 208 proteins in 13 species: Archae - 0; Bacteria - 0; Metazoa - 2; Fungi - 2; Plants - 206; Viruses - 0; Other …	-0.515965	0.515965	-2.38419e-07		-2.24384	-2.60414	-2.42399	0.0472577
AT4G23900		Nucleoside diphosphate kinase family protein; FUNCTIONS IN: nucleoside diphosphate kinase activity, zinc ion binding, ATP binding; INVOLVED IN: UTP biosynthetic process, GTP biosynthetic process, CTP biosynthetic process; LOCATED IN: mitochondrion; EXPRESSED IN: 24 plant structures; EXPRESSED DURING: 15 growth stages; CONTAINS InterPro DOMAIN/s: Nucleoside diphosphate kinase, core (InterPro:IPR00…	-1.4968	1.4968	0		-1.23622	-1.36822	-1.30222	0.476395
AT1G11990		O-fucosyltransferase family protein; CONTAINS InterPro DOMAIN/s: GDP-fucose protein O-fucosyltransferase (InterPro:IPR019378); BEST Arabidopsis thaliana protein match is: O-fucosyltransferase family protein (TAIR:AT1G62330.1); Has 811 Blast hits to 808 proteins in 28 species: Archae - 0; Bacteria - 0; Metazoa - 0; Fungi - 0; Plants - 811; Viruses - 0; Other Eukaryotes - 0 (source: NCBI BLink).	-1.16751	1.1675	-2.38419e-07		-2.39729	-2.80197	-2.59963	0.159487
AT4G11650	OSMOTIN 34 (OSM34)	osmotin-like protein	-2.07704	2.07704	0		-2.49892	-2.90959	-2.70425	0.324476
AT2G19796		other RNA	-2.13634	2.13634	0		-3.70946	-3.64738	-3.67842	0.227274
AT1G70581		other RNA	-1.18578	1.18578	0		-2.5462	-3.14243	-2.84432	0.145509
AT3G28490		Oxoglutarate/iron-dependent oxygenase; FUNCTIONS IN: oxidoreductase activity, acting on paired donors, with incorporation or reduction of molecular oxygen, 2-oxoglutarate as one donor, and incorporation of one atom each of oxygen into both donors, oxidoreductase activity, oxidoreductase activity, acting on paired donors, with incorporation or reduction of molecular oxygen, iron ion binding, L-asc…	-1.51626	1.51626	0		-1.87636	-1.83861	-1.85749	0.345284
AT3G28380	ATP-BINDING CASSETTE B17 (ABCB17)	P-glycoprotein 17 (PGP17); FUNCTIONS IN: ATPase activity, coupled to transmembrane movement of substances, nucleoside-triphosphatase activity, ATPase activity, nucleotide binding, ATP binding; INVOLVED IN: transport, transmembrane transport; LOCATED IN: plasma membrane; CONTAINS InterPro DOMAIN/s: ATPase, AAA+ type, core (InterPro:IPR003593), ABC transporter-like (InterPro:IPR003439), ABC transpo…	-1.27399	1.27399	0		-2.05505	-2.19083	-2.12294	0.238017
AT5G09280		Pectin lyase-like superfamily protein; CONTAINS InterPro DOMAIN/s: Pectin lyase fold/virulence factor (InterPro:IPR011050), AmbAllergen (InterPro:IPR018082), Pectate lyase/Amb allergen (InterPro:IPR002022), Pectin lyase fold (InterPro:IPR012334), Parallel beta-helix repeat (InterPro:IPR006626); BEST Arabidopsis thaliana protein match is: Pectin lyase-like superfamily protein (TAIR:AT1G30350.1); H…	-2.50829	2.50829	2.38419e-07		-2.39321	-2.76879	-2.581	0.412729
AT1G11920		Pectin lyase-like superfamily protein; FUNCTIONS IN: lyase activity, pectate lyase activity; INVOLVED IN: biological_process unknown; LOCATED IN: endomembrane system; EXPRESSED IN: flower; EXPRESSED DURING: petal differentiation and expansion stage; CONTAINS InterPro DOMAIN/s: Pectin lyase fold/virulence factor (InterPro:IPR011050), AmbAllergen (InterPro:IPR018082), Pectate lyase/Amb allergen (In…	-2.08555	2.08555	0		-2.44559	-2.39815	-2.42187	0.36542
AT1G05650		Pectin lyase-like superfamily protein; FUNCTIONS IN: polygalacturonase activity; INVOLVED IN: carbohydrate metabolic process; LOCATED IN: endomembrane system; CONTAINS InterPro DOMAIN/s: Pectin lyase fold/virulence factor (InterPro:IPR011050), Pectin lyase fold (InterPro:IPR012334), Glycoside hydrolase, family 28 (InterPro:IPR000743), Parallel beta-helix repeat (InterPro:IPR006626); BEST Arabidop…	-2.43932	2.43932	0		-3.0918	-3.05162	-3.07171	0.335009
AT1G14540		Peroxidase superfamily protein; FUNCTIONS IN: peroxidase activity, heme binding; INVOLVED IN: response to oxidative stress, oxidation reduction; LOCATED IN: endomembrane system; EXPRESSED IN: leaf apex, sepal, root, stamen; EXPRESSED DURING: 4 anthesis; CONTAINS InterPro DOMAIN/s: Haem peroxidase (InterPro:IPR010255), Plant peroxidase (InterPro:IPR000823), Peroxidases heam-ligand binding site (In…	-1.28898	1.28898	0		-1.82283	-2.0831	-1.95297	0.270697
AT1G06020		pfkB-like carbohydrate kinase family protein; FUNCTIONS IN: kinase activity, ribokinase activity; INVOLVED IN: D-ribose metabolic process, acetate fermentation, sucrose biosynthetic process, sucrose catabolic process, using beta-fructofuranosidase; EXPRESSED IN: central cell, embryo; EXPRESSED DURING: C globular stage; CONTAINS InterPro DOMAIN/s: Carbohydrate/purine kinase (InterPro:IPR011611), R…	-1.33238	1.33238	0		-1.13351	-1.08818	-1.11084	0.492204
AT1G50390		pfkB-like carbohydrate kinase family protein; FUNCTIONS IN: molecular_function unknown; INVOLVED IN: acetate fermentation, sucrose biosynthetic process, sucrose catabolic process, using beta-fructofuranosidase; LOCATED IN: cellular_component unknown; EXPRESSED IN: male gametophyte; EXPRESSED DURING: L mature pollen stage, M germinated pollen stage; CONTAINS InterPro DOMAIN/s: Carbohydrate/purine …	-1.55146	1.55146	0		-1.55867	-1.8244	-1.69154	0.390834
AT1G58280		Phosphoglycerate mutase family protein; LOCATED IN: chloroplast; CONTAINS InterPro DOMAIN/s: Histidine phosphatase superfamily, clade-1 (InterPro:IPR013078); BEST Arabidopsis thaliana protein match is: Phosphoglycerate mutase family protein (TAIR:AT5G64460.8); Has 412 Blast hits to 412 proteins in 84 species: Archae - 0; Bacteria - 6; Metazoa - 0; Fungi - 152; Plants - 162; Viruses - 0; Other Euk…	-1.93135	1.93135	2.38419e-07		-2.27237	-2.25855	-2.26546	0.361592
AT1G03010		Phototropic-responsive NPH3 family protein; FUNCTIONS IN: signal transducer activity; INVOLVED IN: response to light stimulus, pollen tube growth; EXPRESSED IN: leaf apex, inflorescence meristem, cauline leaf, root, flower; EXPRESSED DURING: M germinated pollen stage, petal differentiation and expansion stage; CONTAINS InterPro DOMAIN/s: NPH3 (InterPro:IPR004249), BTB/POZ fold (InterPro:IPR011333…	-0.786553	0.786553	0		-2.45651	-2.39443	-2.42547	0.0911548
AT2G15170		Plant basic secretory protein (BSP) family protein; FUNCTIONS IN: molecular_function unknown; INVOLVED IN: defense response; LOCATED IN: endomembrane system; CONTAINS InterPro DOMAIN/s: Uncharacterised protein family, basic secretory protein (InterPro:IPR007541); BEST Arabidopsis thaliana protein match is: Plant basic secretory protein (BSP) family protein (TAIR:AT2G15130.1); Has 102 Blast hits t…	-1.23514	1.23514	-2.38419e-07		-2.22862	-2.16653	-2.19758	0.217265
AT2G23240		Plant EC metallothionein-like protein, family 15; FUNCTIONS IN: zinc ion binding; INVOLVED IN: biological_process unknown; CONTAINS InterPro DOMAIN/s: Plant EC metallothionein-like protein, family 15 (InterPro:IPR000316); BEST Arabidopsis thaliana protein match is: Plant EC metallothionein-like protein, family 15 (TAIR:AT2G42000.2); Has 284 Blast hits to 225 proteins in 80 species: Archae - 0; Ba…	-1.60488	1.60488	0		-1.69595	-1.96558	-1.83076	0.373501
AT3G17140		Plant invertase/pectin methylesterase inhibitor superfamily protein; FUNCTIONS IN: enzyme inhibitor activity, pectinesterase activity; INVOLVED IN: biological_process unknown; LOCATED IN: endomembrane system; CONTAINS InterPro DOMAIN/s: Pectinesterase inhibitor (InterPro:IPR006501); BEST Arabidopsis thaliana protein match is: cell wall / vacuolar inhibitor of fructosidase 1 (TAIR:AT1G47960.1); Ha…	-1.14423	1.14423	-2.38419e-07		-2.15318	-1.16	-1.65659	0.315437
AT3G12880		Plant invertase/pectin methylesterase inhibitor superfamily protein; FUNCTIONS IN: enzyme inhibitor activity, pectinesterase inhibitor activity, pectinesterase activity; INVOLVED IN: biological_process unknown; LOCATED IN: endomembrane system; CONTAINS InterPro DOMAIN/s: Pectinesterase inhibitor (InterPro:IPR006501); BEST Arabidopsis thaliana protein match is: Plant invertase/pectin methylesteras…	-0.374048	0.374048	0		-1.50366	-1.30803	-1.40585	0.0680075
AT5G20860		Plant invertase/pectin methylesterase inhibitor superfamily; FUNCTIONS IN: enzyme inhibitor activity, pectinesterase activity; INVOLVED IN: cell wall modification; LOCATED IN: endomembrane system, cell wall, plant-type cell wall; EXPRESSED IN: flower; CONTAINS InterPro DOMAIN/s: Pectinesterase, active site (InterPro:IPR018040), Pectin lyase fold/virulence factor (InterPro:IPR011050), Pectinestera…	-0.832727	0.832727	0		-3.2874	-3.08061	-3.184	0.0629659
AT1G72000	ALKALINE/NEUTRAL INVERTASE F (A/N-InvF)	Plant neutral invertase family protein; FUNCTIONS IN: catalytic activity, beta-fructofuranosidase activity; INVOLVED IN: biological_process unknown; LOCATED IN: cellular_component unknown; CONTAINS InterPro DOMAIN/s: Plant neutral invertase (InterPro:IPR006937), Six-hairpin glycosidase-like (InterPro:IPR008928); BEST Arabidopsis thaliana protein match is: Plant neutral invertase family protein (T…	-2.53008	2.53008	0		-2.30785	-2.73933	-2.52359	0.425032
AT3G28990		Plant protein 1589 of unknown function; FUNCTIONS IN: molecular_function unknown; INVOLVED IN: biological_process unknown; LOCATED IN: endomembrane system; CONTAINS InterPro DOMAIN/s: Conserved hypothetical protein CHP01589, plant (InterPro:IPR006476); BEST Arabidopsis thaliana protein match is: Plant protein 1589 of unknown function (TAIR:AT3G55240.1); Has 211 Blast hits to 211 proteins in 21 sp…	-0.933054	0.933054	2.38419e-07		-1.68318	-1.20951	-1.44634	0.27183
AT3G50200		Plant protein of unknown function (DUF247); CONTAINS InterPro DOMAIN/s: Protein of unknown function DUF247, plant (InterPro:IPR004158); BEST Arabidopsis thaliana protein match is: Plant protein of unknown function (DUF247) (TAIR:AT3G50170.1); Has 152 Blast hits to 125 proteins in 9 species: Archae - 0; Bacteria - 0; Metazoa - 0; Fungi - 0; Plants - 152; Viruses - 0; Other Eukaryotes - 0 (source: …	-2.05064	2.05064	-2.38419e-07		-1.51594	-2.4806	-1.99827	0.442958
AT1G09245		Plant self-incompatibility protein S1 family; FUNCTIONS IN: molecular_function unknown; INVOLVED IN: biological_process unknown; LOCATED IN: endomembrane system; CONTAINS InterPro DOMAIN/s: Plant self-incompatibility S1 (InterPro:IPR010264); BEST Arabidopsis thaliana protein match is: Plant self-incompatibility protein S1 family (TAIR:AT5G39493.1); Has 107 Blast hits to 107 proteins in 3 species:…	-2.67122	2.67122	0		-3.02635	-2.97892	-3.00264	0.377787
AT3G30842	ATP-BINDING CASSETTE G38 (ABCG38)	pleiotropic drug resistance 10 (PDR10); FUNCTIONS IN: nucleoside-triphosphatase activity, ATPase activity, nucleotide binding, ATP binding; INVOLVED IN: drug transmembrane transport; LOCATED IN: membrane; CONTAINS InterPro DOMAIN/s: ATPase, AAA+ type, core (InterPro:IPR003593), ABC transporter-like (InterPro:IPR003439), ABC-2 type transporter (InterPro:IPR013525); BEST Arabidopsis thaliana protei…	-1.72322	1.72322	2.38419e-07		-3.70009	-1.23691	-2.4685	0.364036
AT1G14950		Polyketide cyclase/dehydrase and lipid transport superfamily protein; FUNCTIONS IN: molecular_function unknown; INVOLVED IN: response to biotic stimulus, defense response; LOCATED IN: cellular_component unknown; EXPRESSED IN: seed; CONTAINS InterPro DOMAIN/s: Bet v I allergen (InterPro:IPR000916); BEST Arabidopsis thaliana protein match is: Polyketide cyclase/dehydrase and lipid transport superfa…	-1.63949	1.63948	-2.38419e-07		-3.3371	-3.31612	-3.32661	0.179611
AT2G42835		Potential natural antisense gene, locus overlaps with AT2G42830	-1.84852	1.84852	0		-2.13028	-1.41341	-1.77184	0.446041
AT3G21781		Potential natural antisense gene, locus overlaps with AT3G21780	-1.11251	1.11251	-2.38419e-07		-1.10335	-2.23176	-1.66755	0.313056
AT5G53048		Potential natural antisense gene, locus overlaps with AT5G53050	-2.31819	2.31819	0		-2.66861	-2.63567	-2.65214	0.371071
AT1G16760		Protein kinase protein with adenine nucleotide alpha hydrolases-like domain; FUNCTIONS IN: protein serine/threonine kinase activity, protein kinase activity, kinase activity, ATP binding; INVOLVED IN: protein amino acid phosphorylation, response to stress; LOCATED IN: cellular_component unknown; EXPRESSED IN: male gametophyte, flower, pollen tube; EXPRESSED DURING: L mature pollen stage, M germin…	-1.39682	1.39682	0		-2.72606	-1.27244	-1.99925	0.331938
AT3G01840		Protein kinase superfamily protein; FUNCTIONS IN: protein kinase activity, kinase activity, ATP binding; INVOLVED IN: protein amino acid phosphorylation; LOCATED IN: endomembrane system; EXPRESSED IN: 12 plant structures; EXPRESSED DURING: 4 anthesis, C globular stage, petal differentiation and expansion stage; CONTAINS InterPro DOMAIN/s: Protein kinase, catalytic domain (InterPro:IPR000719), Ser…	-2.02702	2.02702	0		-2.67582	-2.81719	-2.7465	0.308405
AT3G28780		Protein of unknown function (DUF1216); FUNCTIONS IN: molecular_function unknown; INVOLVED IN: pollen exine formation; LOCATED IN: endomembrane system; EXPRESSED IN: 8 plant structures; EXPRESSED DURING: L mature pollen stage, M germinated pollen stage, 4 anthesis, petal differentiation and expansion stage; CONTAINS InterPro DOMAIN/s: Protein of unknown function DUF1216 (InterPro:IPR009605); BEST …	-1.94987	1.94987	2.38419e-07		-2.64432	-2.34366	-2.49399	0.330316
AT2G15610		Protein of unknown function (DUF1685); CONTAINS InterPro DOMAIN/s: Protein of unknown function DUF1685 (InterPro:IPR012881); BEST Arabidopsis thaliana protein match is: Protein of unknown function (DUF1685) (TAIR:AT2G15590.1); Has 210 Blast hits to 210 proteins in 14 species: Archae - 0; Bacteria - 0; Metazoa - 0; Fungi - 0; Plants - 210; Viruses - 0; Other Eukaryotes - 0 (source: NCBI BLink).	-1.28702	1.28702	2.38419e-07		-1.16797	-1.59715	-1.38256	0.400382
AT4G14260		Protein of unknown function (DUF295); CONTAINS InterPro DOMAIN/s: Protein of unknown function DUF295 (InterPro:IPR005174); BEST Arabidopsis thaliana protein match is: Protein of unknown function (DUF295) (TAIR:AT4G25920.1); Has 30201 Blast hits to 17322 proteins in 780 species: Archae - 12; Bacteria - 1396; Metazoa - 17338; Fungi - 3422; Plants - 5037; Viruses - 0; Other Eukaryotes - 2996 (source…	-2.8513	2.8513	-2.38419e-07		-3.04138	-3.15901	-3.10019	0.39057
AT4G19090		Protein of unknown function (DUF594); CONTAINS InterPro DOMAIN/s: Protein of unknown function DUF594 (InterPro:IPR007658); BEST Arabidopsis thaliana protein match is: Protein of unknown function (DUF594) (TAIR:AT5G45470.1); Has 1254 Blast hits to 833 proteins in 13 species: Archae - 0; Bacteria - 2; Metazoa - 0; Fungi - 0; Plants - 1252; Viruses - 0; Other Eukaryotes - 0 (source: NCBI BLink).	-0.89446	0.89446	2.38419e-07		-3.38998	-1.55471	-2.47234	0.193469
AT5G43240		Protein of unknown function (DUF674); CONTAINS InterPro DOMAIN/s: Protein of unknown function DUF674 (InterPro:IPR007750); BEST Arabidopsis thaliana protein match is: Protein of unknown function (DUF674) (TAIR:AT5G01120.1); Has 1807 Blast hits to 1807 proteins in 277 species: Archae - 0; Bacteria - 0; Metazoa - 736; Fungi - 347; Plants - 385; Viruses - 0; Other Eukaryotes - 339 (source: NCBI BLin…	-1.91792	1.91792	-2.38419e-07		-2.28279	-2.22071	-2.25175	0.361297
AT1G74830		Protein of unknown function, DUF593; FUNCTIONS IN: molecular_function unknown; INVOLVED IN: biological_process unknown; LOCATED IN: endomembrane system; CONTAINS InterPro DOMAIN/s: Protein of unknown function DUF593 (InterPro:IPR007656); BEST Arabidopsis thaliana protein match is: Protein of unknown function, DUF593 (TAIR:AT1G18990.1); Has 3601 Blast hits to 3088 proteins in 462 species: Archae -…	-0.967119	0.96712	2.38419e-07		-1.37349	-2.03933	-1.70641	0.237186
AT5G24790		Protein of unknown function, DUF599; FUNCTIONS IN: molecular_function unknown; INVOLVED IN: biological_process unknown; LOCATED IN: endomembrane system; CONTAINS InterPro DOMAIN/s: Protein of unknown function DUF599 (InterPro:IPR006747); BEST Arabidopsis thaliana protein match is: Protein of unknown function, DUF599 (TAIR:AT5G10580.1); Has 30201 Blast hits to 17322 proteins in 780 species: Archae…	-1.32854	1.32854	0		-3.94496	-3.10929	-3.52713	0.126901
AT5G06990		Protein of unknown function, DUF617; FUNCTIONS IN: molecular_function unknown; INVOLVED IN: biological_process unknown; LOCATED IN: chloroplast; CONTAINS InterPro DOMAIN/s: Protein of unknown function DUF617, plant (InterPro:IPR006460); BEST Arabidopsis thaliana protein match is: Protein of unknown function, DUF617 (TAIR:AT2G21990.1); Has 1807 Blast hits to 1807 proteins in 277 species: Archae - …	-1.46489	1.46489	0		-1.591	-1.96431	-1.77765	0.351822
AT3G23360		Protein phosphatase 2C family protein; FUNCTIONS IN: protein serine/threonine phosphatase activity, catalytic activity; INVOLVED IN: biological_process unknown; EXPRESSED IN: fruit; CONTAINS InterPro DOMAIN/s: Protein phosphatase 2C-related (InterPro:IPR001932), Protein phosphatase 2C (InterPro:IPR015655), Protein phosphatase 2C, N-terminal (InterPro:IPR014045); BEST Arabidopsis thaliana protein …	-2.35275	2.35275	-2.38419e-07		-2.70769	-2.64069	-2.67419	0.37358
AT2G34240		Protein with domains of unknown function DUF627 and DUF632; CONTAINS InterPro DOMAIN/s: Protein of unknown function DUF627 (InterPro:IPR006866), Protein of unknown function DUF629 (InterPro:IPR006865); BEST Arabidopsis thaliana protein match is: Protein with domains of unknown function (DUF627 and DUF629) (TAIR:AT2G34220.1); Has 93 Blast hits to 93 proteins in 9 species: Archae - 0; Bacteria - 0;…	-0.617421	0.617421	0		-1.12763	-2.59889	-1.86326	0.191905
AT5G41491		Pseudogene of AT2G38420; pentatricopeptide (PPR) repeat-containing protein	-1.96436	1.96436	-2.38419e-07		-2.59345	-3.10027	-2.84686	0.287181
AT2G11983		Pseudogene of AT3G17910; SURF1 (SURFEIT 1)	-1.47033	1.47033	0		-1.79197	-1.78047	-1.78622	0.34839
AT4G14135		Pseudogene of AT3G29785	-3.25522	3.25522	0		-3.6003	-3.54799	-3.57415	0.386758
AT5G39532		Pseudogene of AT3G59455	-1.83139	1.83139	2.38419e-07		-2.18655	-2.14154	-2.16404	0.358842
AT4G11642		pseudogene of ATOSM34 (osmotin-like protein)	-1.56468	1.56468	2.38419e-07		-2.19341	-2.13623	-2.16482	0.300743
AT4G08098		pseudogene of hypothetical protein	-0.62222	0.62222	0		-1.50003	-1.06093	-1.28048	0.191824
AT1G60540	DYNAMIN RELATED PROTEIN 4B (DRP4B)	pseudogene of the dynamin family	-1.15583	1.15583	0		-2.24785	-1.17842	-1.71313	0.310795
AT3G42722		pseudogene of the F-box protein family	-1.99304	1.99304	2.38419e-07		-2.23154	-2.15997	-2.19575	0.385507
AT2G29610		pseudogene of the F-box protein family, contains Pfam profile PF00646: F-box domain	-1.87682	1.87682	2.38419e-07		-2.24661	-2.18943	-2.21802	0.358809
AT2G13410		pseudogene of unknown protein	-0.90092	0.90092	0		-2.21913	-2.18138	-2.20025	0.134666
AT1G55410		pseudogene, CHP-rich zinc finger protein, putative, similar to putative CHP-rich zinc finger protein GB:CAB77744 GI:7268217 from (Arabidopsis thaliana)	-2.52071	2.52071	0		-3.91636	-3.7479	-3.83213	0.268008
AT3G43820		pseudogene, copper amine oxidase protein family, similar to SP|Q43077 Amine oxidase (copper-containing) precursor (EC 1.4.3.6) {Pisum sativum}; contains Pfam profile PF01179: Copper amine oxidase, enzyme domain; blastp match of 57% identity and 2.6e-48 P-value to GP|5733089|gb|AAD49420.1|AF172681_1|AF172681 amine oxidase {Canavalia lineata}	-1.34363	1.34363	-4.76837e-07		-1.68416	-1.64641	-1.66529	0.340942
AT1G75610		pseudogene, histone H3, identical to histone H3.2 from Medicago sativa GB:AAB36495 GI:488571, Histone H3.2, minor Lolium temulentum SP|P11105, histone H3 Tortula ruralis GI:4574208; contains Pfam profile PF00125 Core histone H2A/H2B/H3/H4; blastp match of 96% identity and 6.6e-54 P-value to GP|6006364|dbj|BAA84794.1||AP000559 EST D15300(C0425) corresponds to a region of the predicted gene.~Simila…	-0.521264	0.521264	0		-2.27074	-2.5674	-2.41907	0.0467039
AT1G23620		pseudogene, hypothetical protein	-2.6089	2.6089	-2.38419e-07		-2.92191	-2.94093	-2.93142	0.377926
AT5G33258		pseudogene, hypothetical protein	-2.05359	2.05359	2.38419e-07		-2.38977	-2.37594	-2.38286	0.3657
AT5G34945		pseudogene, hypothetical protein, similar to F12A21.9	-1.84081	1.84081	0		-2.25468	-2.20921	-2.23194	0.349146
AT2G24750		pseudogene, similar to Avr9/Cf-9 rapidly elicited protein 141, similar to GB:AAB61068; blastp match of 43% identity and 5.0e-152 P-value to GP|30013669|gb|AAP03877.1||AY220478 Avr9/Cf-9 rapidly elicited protein 141 {Nicotiana tabacum}	-1.15544	1.15544	-2.38419e-07		-2.05042	-1.39011	-1.72027	0.288599
AT2G24165		pseudogene, similar to HcrVf3 protein, blastp match of 37% identity and 5.1e-32 P-value to GP|14330718|emb|CAC40827.1||AJ297741 HcrVf3 protein {Malus floribunda}	-1.38994	1.38993	-2.38419e-07		-1.67169	-1.73637	-1.70403	0.345071
AT1G61542		pseudogenen of kelch repeat-containing F-box family protein	-2.70457	2.70457	0		-3.03469	-2.97751	-3.0061	0.38209
AT2G16730	BGAL13	putative beta-galactosidase (BGAL13 gene)	-0.346336	0.346337	2.38419e-07		-2.84357	-2.8106	-2.82708	0.0147108
AT5G57260	CYTOCHROME P450, FAMILY 71, SUBFAMILY B, POLYPEPTIDE 10 (CYP71B10)	putative cytochrome P450	-1.80599	1.80599	0		-2.13628	-1.54035	-1.83831	0.42099
AT3G26190	CYTOCHROME P450, FAMILY 71, SUBFAMILY B, POLYPEPTIDE 21 (CYP71B21)	putative cytochrome P450	-1.39927	1.39927	0		-1.73019	-1.70206	-1.71612	0.344847
AT1G10880		Putative role in response to salt stress. Mutants grow larger than the wild type under salt stress condition (Ann Stapleton and Ashley Green, 2009, personal communication).	-1.67808	1.67808	2.38419e-07		-1.99342	-1.27252	-1.63297	0.441808
AT1G20750		RAD3-like DNA-binding helicase protein; FUNCTIONS IN: in 6 functions; INVOLVED IN: nucleobase, nucleoside, nucleotide and nucleic acid metabolic process; LOCATED IN: chloroplast; EXPRESSED IN: sperm cell; CONTAINS InterPro DOMAIN/s: DEAD2 (InterPro:IPR010614), Helicase, superfamily 1/2, ATP-binding domain, DinG/Rad3-type (InterPro:IPR014013), Helicase-like, DEXD box c2 type (InterPro:IPR006554), …	-2.5126	2.5126	0		-3.82201	-3.81292	-3.81746	0.268026
AT1G60815	RALF-LIKE 7 (RALFL7)	Rapid alkalinization factor (RALF) family protein. Member of a diversely expressed predicted peptide family showing sequence similarity to tobacco Rapid Alkalinization Factor (RALF), and is believed to play an essential role in the physiology of Arabidopsis. Consists of a single exon and is characterized by a conserved C-terminal motif and N-terminal signal peptide.	-2.08313	2.08313	0		-2.40956	-2.39573	-2.40265	0.36798
AT4G20650		receptor-like protein kinase-related; FUNCTIONS IN: molecular_function unknown; INVOLVED IN: biological_process unknown; LOCATED IN: endomembrane system; CONTAINS InterPro DOMAIN/s: Protein of unknown function DUF26 (InterPro:IPR002902), Protein of unknown function DUF1204 (InterPro:IPR009596); BEST Arabidopsis thaliana protein match is: Protein with domains of unknown function (DUF26 and DUF1204…	-0.7343	0.7343	0		-2.18981	-2.12773	-2.15877	0.0989942
AT2G21045		Rhodanese/Cell cycle control phosphatase superfamily protein; CONTAINS InterPro DOMAIN/s: Rhodanese-like (InterPro:IPR001763); BEST Arabidopsis thaliana protein match is: sulfurtransferase 18 (TAIR:AT5G66170.3); Has 3150 Blast hits to 3144 proteins in 1047 species: Archae - 52; Bacteria - 2382; Metazoa - 28; Fungi - 31; Plants - 181; Viruses - 0; Other Eukaryotes - 476 (source: NCBI BLink).	-1.98072	1.98072	2.38419e-07		-2.13723	-1.66199	-1.89961	0.441483
AT2G47300		ribonuclease Ps; FUNCTIONS IN: ribonuclease P activity; INVOLVED IN: tRNA 5'-leader removal, RNA processing; LOCATED IN: cellular_component unknown; EXPRESSED IN: shoot apex, embryo, sperm cell, flower, seed; EXPRESSED DURING: F mature embryo stage, petal differentiation and expansion stage, E expanded cotyledon stage, D bilateral stage; CONTAINS InterPro DOMAIN/s: POPLD (InterPro:IPR012590), Rib…	-1.66856	1.66857	2.38419e-07		-2.77285	-1.40624	-2.08954	0.366171
AT1G29800		RING/FYVE/PHD-type zinc finger family protein; CONTAINS InterPro DOMAIN/s: Zinc finger, FYVE-type (InterPro:IPR000306), Zinc finger, FYVE-related (InterPro:IPR017455), Zinc finger, FYVE/PHD-type (InterPro:IPR011011), Ysc84 actin-binding domain (InterPro:IPR007461); BEST Arabidopsis thaliana protein match is: RING/FYVE/PHD-type zinc finger family protein (TAIR:AT3G43230.1); Has 3851 Blast hits to …	-2.18668	2.18668	-2.38419e-07		-2.53023	-2.21451	-2.37237	0.392321
AT3G61390		RING/U-box superfamily protein; BEST Arabidopsis thaliana protein match is: U-box domain-containing protein (TAIR:AT2G45920.1); Has 3020 Blast hits to 1988 proteins in 330 species: Archae - 23; Bacteria - 254; Metazoa - 666; Fungi - 294; Plants - 411; Viruses - 13; Other Eukaryotes - 1359 (source: NCBI BLink).	-0.632959	0.632959	0		-3.16676	-3.12901	-3.14788	0.0381653
AT4G28890		RING/U-box superfamily protein; FUNCTIONS IN: ubiquitin-protein ligase activity, zinc ion binding; LOCATED IN: endomembrane system; EXPRESSED IN: root stele, root endodermis, hypocotyl, root, primary root differentiation zone; CONTAINS InterPro DOMAIN/s: Zinc finger, RING-type (InterPro:IPR001841), Zinc finger, C3HC4 RING-type (InterPro:IPR018957); BEST Arabidopsis thaliana protein match is: RING…	-0.877711	0.87771	-2.38419e-07		-3.13984	-2.10209	-2.62096	0.123843
AT5G43420		RING/U-box superfamily protein; FUNCTIONS IN: zinc ion binding; CONTAINS InterPro DOMAIN/s: Zinc finger, RING-type (InterPro:IPR001841), Zinc finger, C3HC4 RING-type (InterPro:IPR018957); BEST Arabidopsis thaliana protein match is: RING/U-box superfamily protein (TAIR:AT1G04360.1); Has 1807 Blast hits to 1807 proteins in 277 species: Archae - 0; Bacteria - 0; Metazoa - 736; Fungi - 347; Plants - …	-1.53863	1.53863	0		-2.94392	-2.07718	-2.51055	0.256871
AT3G14970		RING/U-box superfamily protein; FUNCTIONS IN: zinc ion binding; CONTAINS InterPro DOMAIN/s: Zinc finger, RING-type (InterPro:IPR001841); BEST Arabidopsis thaliana protein match is: RING/U-box superfamily protein (TAIR:AT3G15740.1); Has 3475 Blast hits to 3468 proteins in 223 species: Archae - 0; Bacteria - 0; Metazoa - 910; Fungi - 277; Plants - 1878; Viruses - 2; Other Eukaryotes - 408 (source: …	-0.663284	0.663283	-2.38419e-07		-1.14141	-1.0191	-1.08025	0.246311
AT5G03200		RING/U-box superfamily protein; FUNCTIONS IN: zinc ion binding; INVOLVED IN: N-terminal protein myristoylation; EXPRESSED IN: 23 plant structures; EXPRESSED DURING: 13 growth stages; CONTAINS InterPro DOMAIN/s: Zinc finger, RING-type (InterPro:IPR001841); BEST Arabidopsis thaliana protein match is: RING/U-box superfamily protein (TAIR:AT3G09770.1); Has 2193 Blast hits to 2193 proteins in 222 spec…	-0.78079	0.78079	0		-1.62661	-2.23622	-1.93141	0.147712
AT4G25220	ROOT HAIR SPECIFIC 15 (RHS15)	root hair specific 15 (RHS15); FUNCTIONS IN: transporter activity; INVOLVED IN: transport, transmembrane transport; EXPRESSED IN: root hair, root; CONTAINS InterPro DOMAIN/s: Major facilitator superfamily (InterPro:IPR020846), Major facilitator superfamily MFS-1 (InterPro:IPR011701), Major facilitator superfamily, general substrate transporter (InterPro:IPR016196); BEST Arabidopsis thaliana prote…	-1.77687	1.77687	2.38419e-07		-2.38449	-2.1199	-2.2522	0.333598
AT1G63450	ROOT HAIR SPECIFIC 8 (RHS8)	root hair specific 8 (RHS8); FUNCTIONS IN: catalytic activity; LOCATED IN: membrane; EXPRESSED IN: root hair, root; CONTAINS InterPro DOMAIN/s: Exostosin-like (InterPro:IPR004263); BEST Arabidopsis thaliana protein match is: Exostosin family protein (TAIR:AT5G41250.1); Has 717 Blast hits to 713 proteins in 32 species: Archae - 0; Bacteria - 0; Metazoa - 6; Fungi - 0; Plants - 686; Viruses - 0; Ot…	-1.47888	1.47888	0		-3.26738	-2.03187	-2.64962	0.240104
AT4G35655		RPM1-interacting protein 4 (RIN4) family protein; FUNCTIONS IN: molecular_function unknown; INVOLVED IN: biological_process unknown; LOCATED IN: cellular_component unknown; CONTAINS InterPro DOMAIN/s: RPM1-interacting protein 4, defence response (InterPro:IPR008700); BEST Arabidopsis thaliana protein match is: RPM1-interacting protein 4 (RIN4) family protein (TAIR:AT2G17660.1); Has 275 Blast hits…	-0.472129	0.472129	0		-1.21077	-1.20384	-1.2073	0.124917
AT4G27290		S-locus lectin protein kinase family protein; FUNCTIONS IN: sugar binding, protein serine/threonine kinase activity, protein kinase activity, ATP binding; INVOLVED IN: protein amino acid phosphorylation, recognition of pollen; LOCATED IN: endomembrane system; CONTAINS InterPro DOMAIN/s: Curculin-like (mannose-binding) lectin (InterPro:IPR001480), Apple-like (InterPro:IPR003609), PAN-2 domain (Int…	-0.932645	0.932645	0		-2.13615	-1.70884	-1.92249	0.182246
AT1G29450		SAUR-like auxin-responsive protein family ; CONTAINS InterPro DOMAIN/s: Auxin responsive SAUR protein (InterPro:IPR003676); BEST Arabidopsis thaliana protein match is: SAUR-like auxin-responsive protein family (TAIR:AT1G29500.1); Has 675 Blast hits to 661 proteins in 20 species: Archae - 0; Bacteria - 0; Metazoa - 0; Fungi - 0; Plants - 675; Viruses - 0; Other Eukaryotes - 0 (source: NCBI BLink).	-1.32856	1.32856	0		-2.36776	-2.12302	-2.24539	0.234412
AT4G27170	SEED STORAGE ALBUMIN 4 (SESA4)	seed storage albumin 4 (SESA4); FUNCTIONS IN: lipid binding, nutrient reservoir activity; INVOLVED IN: lipid transport; LOCATED IN: endomembrane system; CONTAINS InterPro DOMAIN/s: Bifunctional trypsin/alpha-amylase inhibitor (InterPro:IPR013771), Bifunctional inhibitor/plant lipid transfer protein/seed storage (InterPro:IPR016140), Napin/ Bra allergen (InterPro:IPR000617), Plant lipid transfer p…	-1.13456	1.13456	2.38419e-07		-2.73592	-3.76419	-3.25005	0.120835
AT3G28680		Serine carboxypeptidase S28 family protein; FUNCTIONS IN: serine-type peptidase activity; INVOLVED IN: proteolysis; LOCATED IN: endomembrane system; EXPRESSED IN: flower, egg cell; EXPRESSED DURING: petal differentiation and expansion stage; CONTAINS InterPro DOMAIN/s: Peptidase S28 (InterPro:IPR008758); BEST Arabidopsis thaliana protein match is: Serine carboxypeptidase S28 family protein (TAIR:…	-1.96929	1.96929	0		-3.59935	-2.39286	-2.99611	0.282987
AT5G36180	SERINE CARBOXYPEPTIDASE-LIKE 1 (scpl1)	serine carboxypeptidase-like 1 (scpl1); FUNCTIONS IN: serine-type carboxypeptidase activity; INVOLVED IN: proteolysis; LOCATED IN: endomembrane system; CONTAINS InterPro DOMAIN/s: Peptidase S10, serine carboxypeptidase (InterPro:IPR001563); BEST Arabidopsis thaliana protein match is: serine carboxypeptidase-like 2 (TAIR:AT1G73300.1); Has 30201 Blast hits to 17322 proteins in 780 species: Archae -…	-1.07704	1.07704	0		-2.43019	-1.05451	-1.74235	0.305946
AT3G53060	SKP1-LIKE 6 (SK6)	SKP1-like 6 (SK6); FUNCTIONS IN: ubiquitin-protein ligase activity; INVOLVED IN: ubiquitin-dependent protein catabolic process; LOCATED IN: SCF ubiquitin ligase complex; CONTAINS InterPro DOMAIN/s: SKP1 component, dimerisation (InterPro:IPR016072), SKP1 component (InterPro:IPR001232), BTB/POZ fold (InterPro:IPR011333), SKP1 component, POZ (InterPro:IPR016073); BEST Arabidopsis thaliana protein ma…	-2.38724	2.38724	0		-1.69247	-2.69984	-2.19615	0.463047
AT5G59120	SUBTILASE 4.13 (SBT4.13)	subtilase 4.13 (SBT4.13); FUNCTIONS IN: identical protein binding, serine-type endopeptidase activity; INVOLVED IN: proteolysis, negative regulation of catalytic activity; LOCATED IN: endomembrane system; EXPRESSED IN: 16 plant structures; EXPRESSED DURING: 4 anthesis, C globular stage, petal differentiation and expansion stage; CONTAINS InterPro DOMAIN/s: Protease-associated PA (InterPro:IPR0031…	-0.572718	0.572717	-2.38419e-07		-2.79698	-2.74468	-2.77083	0.0402451
AT4G10530		Subtilase family protein; FUNCTIONS IN: identical protein binding, serine-type endopeptidase activity; INVOLVED IN: proteolysis, negative regulation of catalytic activity; LOCATED IN: endomembrane system; CONTAINS InterPro DOMAIN/s: Protease-associated PA (InterPro:IPR003137), Proteinase inhibitor, propeptide (InterPro:IPR009020), Peptidase S8/S53, subtilisin/kexin/sedolisin (InterPro:IPR000209),…	-1.79398	1.79398	0		-2.1389	-2.07917	-2.10903	0.360797
AT4G20430		Subtilase family protein; FUNCTIONS IN: identical protein binding, serine-type endopeptidase activity; INVOLVED IN: proteolysis, negative regulation of catalytic activity; LOCATED IN: endomembrane system; EXPRESSED IN: 19 plant structures; EXPRESSED DURING: 13 growth stages; CONTAINS InterPro DOMAIN/s: Peptidase S8/S53, subtilisin/kexin/sedolisin (InterPro:IPR000209), Peptidase S8, subtilisin-rel…	-2.10345	2.10345	2.38419e-07		-2.22248	-1.3022	-1.76234	0.499091
AT2G17180	DUO1-ACTIVATED ZINC FINGER 1 (DAZ1)	Target promoter of the male germline-specific transcription factor DUO1.	-1.82231	1.82231	0		-2.34981	-2.07669	-2.21325	0.349533
AT3G14520		Terpenoid cyclases/Protein prenyltransferases superfamily protein; FUNCTIONS IN: lyase activity, magnesium ion binding; INVOLVED IN: metabolic process; EXPRESSED IN: embryo, sepal, pedicel; EXPRESSED DURING: 4 anthesis, C globular stage; CONTAINS InterPro DOMAIN/s: Terpene synthase, metal-binding domain (InterPro:IPR005630), Terpenoid synthase (InterPro:IPR008949), Terpenoid cylases/protein preny…	-2.68571	2.68571	2.38419e-07		-3.00105	-2.95362	-2.97733	0.383084
AT3G29110		Terpenoid cyclases/Protein prenyltransferases superfamily protein; FUNCTIONS IN: lyase activity, magnesium ion binding; INVOLVED IN: metabolic process; EXPRESSED IN: sperm cell, root; CONTAINS InterPro DOMAIN/s: Terpene synthase, metal-binding domain (InterPro:IPR005630), Terpenoid synthase (InterPro:IPR008949), Terpenoid cylases/protein prenyltransferase alpha-alpha toroid (InterPro:IPR008930), …	-1.45405	1.45405	2.38419e-07		-1.67631	-1.41003	-1.54317	0.401375
AT3G60960		Tetratricopeptide repeat (TPR)-like superfamily protein; CONTAINS InterPro DOMAIN/s: Pentatricopeptide repeat (InterPro:IPR002885); BEST Arabidopsis thaliana protein match is: Tetratricopeptide repeat (TPR)-like superfamily protein (TAIR:AT5G28380.1); Has 6360 Blast hits to 3266 proteins in 90 species: Archae - 0; Bacteria - 0; Metazoa - 0; Fungi - 2; Plants - 6335; Viruses - 0; Other Eukaryotes …	-0.234796	0.234796	0		-2.7477	-1.85056	-2.29913	0.0452301
AT1G02150		Tetratricopeptide repeat (TPR)-like superfamily protein; FUNCTIONS IN: binding; LOCATED IN: chloroplast; EXPRESSED IN: 22 plant structures; EXPRESSED DURING: 13 growth stages; CONTAINS InterPro DOMAIN/s: Pentatricopeptide repeat (InterPro:IPR002885), Tetratricopeptide-like helical (InterPro:IPR011990); BEST Arabidopsis thaliana protein match is: Pentatricopeptide repeat (PPR) superfamily protein …	-2.35794	2.35794	0		-2.1087	-2.66073	-2.38472	0.420923
AT5G38900		Thioredoxin superfamily protein; FUNCTIONS IN: protein disulfide oxidoreductase activity; INVOLVED IN: defense response to fungus, incompatible interaction; LOCATED IN: cellular_component unknown; EXPRESSED IN: 16 plant structures; EXPRESSED DURING: 10 growth stages; CONTAINS InterPro DOMAIN/s: DSBA oxidoreductase (InterPro:IPR001853), Thioredoxin-like fold (InterPro:IPR012336); Has 2126 Blast hi…	-1.2637	1.2637	2.38419e-07		-3.62662	-1.22503	-2.42582	0.298623
AT3G56420		Thioredoxin superfamily protein; INVOLVED IN: cell redox homeostasis; LOCATED IN: cellular_component unknown; CONTAINS InterPro DOMAIN/s: Thioredoxin fold (InterPro:IPR012335), Thioredoxin, core (InterPro:IPR015467), Thioredoxin domain (InterPro:IPR013766), Thioredoxin, conserved site (InterPro:IPR017937), Thioredoxin-like subdomain (InterPro:IPR006662), Thioredoxin-like (InterPro:IPR017936), Thi…	-1.5083	1.5083	-2.38419e-07		-2.38601	-3.52401	-2.95501	0.208246
AT2G15800		transposable element gene	-1.50186	1.50186	-2.38419e-07		-1.83758	-1.80465	-1.82112	0.349111
AT5G24775		transposable element gene; CACTA-like transposase family (En/Spm), has a 1.6e-99 P-value blast match to GB:BAA20532 ORF of transposon Tdc1 (CACTA-element) (Daucus carota)	-2.67746	2.67746	0		-3.69148	-3.14046	-3.41597	0.332103
AT4G08020		transposable element gene; CACTA-like transposase family (En/Spm), has a 2.5e-93 P-value blast match to GB:BAA20532 ORF of transposon Tdc1 (CACTA-element) (Daucus carota)	-5.58057	5.58057	0		-6.38499	-6.42278	-6.40388	0.369912
AT2G06490		transposable element gene; CACTA-like transposase family (Ptta/En/Spm), has a 7.5e-83 P-value blast match to At5g29026.1/8-244 CACTA-like transposase family (Ptta/En/Spm) (CACTA-element) (Arabidopsis thaliana)	-0.591663	0.591663	-2.38419e-07		-1.93444	-1.50657	-1.7205	0.111749
AT4G04245		transposable element gene; copia-like retrotransposon family, has a 0.00030 P-value blast match to GB:CAA30503 pol polypeptide (Ty1_Copia-element) (Drosophila melanogaster)	-2.40174	2.40174	0		-3.11726	-2.93623	-3.02675	0.334971
AT2G09800		transposable element gene; copia-like retrotransposon family, has a 1.8e-162 P-value blast match to GB:AAA57005 Hopscotch polyprotein (Ty1_Copia-element) (Zea mays)	-1.50609	1.50609	2.38419e-07		-1.43391	-2.55369	-1.9938	0.340466
AT1G63835		transposable element gene; copia-like retrotransposon family, has a 4.7e-17 P-value blast match to GB:BAA78423 polyprotein (Ty1_Copia-element) (Arabidopsis thaliana)GB:BAA78423 polyprotein (Ty1_Copia-element) (Arabidopsis thaliana)GB:BAA78423 polyprotein (Ty1_Copia-element) (Arabidopsis thaliana)gi|4996361|dbj|BAA78423.1| polyprotein (Arabidopsis thaliana) (Ty1_Copia-element)	-1.42006	1.42006	-2.38419e-07		-1.64744	-2.72776	-2.1876	0.28657
AT1G36770		transposable element gene; gypsy-like retrotransposon family (Athila), has a 1.3e-41 P-value blast match to GB:CAA57397 Athila ORF 1 (Arabidopsis thaliana)	-1.25485	1.25485	-2.38419e-07		-2.43341	-2.35157	-2.39249	0.196982
AT5G34880		transposable element gene; gypsy-like retrotransposon family, has a 2.2e-11 P-value blast match to GB:AAD19359 polyprotein (gypsy_Ty3-element) (Sorghum bicolor)	-3.46157	3.46157	0		-3.81152	-3.74453	-3.77803	0.389055
AT1G42070		transposable element gene; gypsy-like retrotransposon family, has a 3.2e-08 P-value blast match to GB:AAD27547 polyprotein (Gypsy_Ty3-element) (Oryza sativa subsp. indica)	-1.31695	1.31695	-2.38419e-07		-1.65278	-1.62465	-1.63872	0.339447
AT4G06594		transposable element gene; gypsy-like retrotransposon family, has a 5.1e-215 P-value blast match to GB:AAD27547 polyprotein (Gypsy_Ty3-element) (Oryza sativa subsp. indica)	-3.30406	3.30406	0		-3.6445	-3.60191	-3.62321	0.387235
AT2G15940		transposable element gene; hAT-like transposase family (hobo/Ac/Tam3), has a 1.1e-114 P-value blast match to GB:AAD24567 transposase Tag2 (hAT-element) (Arabidopsis thaliana)	-2.13247	2.13247	0		-2.4676	-1.27483	-1.87122	0.487051
AT1G64240		transposable element gene; Mutator-like transposase family, has a 1.1e-18 P-value blast match to GB:AAA21566 mudrA of transposon="MuDR" (MuDr-element) (Zea mays)	-1.38681	1.38681	4.76837e-07		-1.22676	-1.70185	-1.46431	0.407292
AT3G29175		transposable element gene; Mutator-like transposase family, has a 3.8e-22 P-value blast match to GB:AAA21566 mudrA of transposon="MuDR" (MuDr-element) (Zea mays)	-1.35623	1.35623	0		-1.68702	-1.65408	-1.67055	0.343239
AT4G04296		transposable element gene; non-LTR retrotransposon family (LINE), has a 2.4e-13 P-value blast match to GB:NP_038602 L1 repeat, Tf subfamily, member 18 (LINE-element) (Mus musculus)	-1.75856	1.75856	-2.38419e-07		-3.35355	-3.28655	-3.32005	0.199699
AT5G35048		transposable element gene; pseudogene, hypothetical protein	-1.45866	1.45866	-2.38419e-07		-3.54819	-2.22265	-2.88542	0.21351
AT2G03920		transposable element gene; pseudogene, hypothetical protein	-2.12322	2.12322	0		-2.45917	-1.77896	-2.11906	0.428279
AT5G33250		transposable element gene; pseudogene, hypothetical protein, predicted proteins - Arabidopsis thaliana	-1.32701	1.32701	0		-1.66794	-2.06439	-1.86617	0.298804
AT2G04625		transposable element gene; pseudogene, hypothetical protein, similar to reverse transcriptase	-0.800418	0.800417	-2.38419e-07		-1.65643	-2.98526	-2.32085	0.155389
AT4G09875		transposable element gene; pseudogene, similar to putative AP endonuclease/reverse transcriptase, similar to putative non-LTR retroelement reverse transcriptase; blastp match of 39% identity and 9.4e-31 P-value to GP|21952510|gb|AAM82604.1|AF525305_2|AF525305 putative AP endonuclease/reverse transcriptase {Brassica napus}	-1.62776	1.62775	-2.38419e-07		-1.96595	-1.53735	-1.75165	0.397745
AT5G35130		transposable element gene; pseudogene, similar to putative helicase, predicted proteins from different species; blastp match of 44% identity and 3.7e-76 P-value to GP|14140296|gb|AAK54302.1|AC034258_20|AC034258 putative helicase {Oryza sativa (japonica cultivar-group)}	-2.97032	2.97032	0		-3.87062	-3.82318	-3.8469	0.324641
AT2G22710		transposable element gene; similar to DNA binding [Arabidopsis thaliana] (TAIR:AT4G01980.1); similar to hypothetical protein 26.t00020 [Brassica oleracea] (GB:ABD65000.1); contains InterPro domain Cyclin-like F-box; (InterPro:IPR001810); contains InterPro domain Homeodomain-related; (InterPro:IPR012287); contains InterPro domain Homeodomain-like; (InterPro:IPR009057); contains InterPro domain Myb…	-1.53423	1.53423	2.38419e-07		-1.89186	-1.84683	-1.86934	0.347323
AT4G07560		transposable element gene; transposon protein -related	-1.30888	1.30888	-2.38419e-07		-3.43407	-3.45309	-3.44358	0.119193
AT2G27630		Ubiquitin carboxyl-terminal hydrolase-related protein; FUNCTIONS IN: ubiquitin thiolesterase activity, zinc ion binding; INVOLVED IN: ubiquitin-dependent protein catabolic process; LOCATED IN: intracellular; CONTAINS InterPro DOMAIN/s: Protein of unknown function DUF627 (InterPro:IPR006866), Peptidase C19, ubiquitin carboxyl-terminal hydrolase 2 (InterPro:IPR001394), Zinc finger, C2H2-type (Inter…	-1.53006	1.53006	0		-2.86644	-2.1365	-2.50147	0.25274
AT2G27650		Ubiquitin carboxyl-terminal hydrolase-related protein; FUNCTIONS IN: ubiquitin thiolesterase activity, zinc ion binding; INVOLVED IN: ubiquitin-dependent protein catabolic process; LOCATED IN: intracellular; EXPRESSED IN: 10 plant structures; EXPRESSED DURING: 6 growth stages; CONTAINS InterPro DOMAIN/s: Protein of unknown function DUF627 (InterPro:IPR006866), Peptidase C19, ubiquitin carboxyl-te…	-1.22802	1.22802	0		-3.1156	-2.14868	-2.63214	0.184267
AT4G05250		Ubiquitin-like superfamily protein; CONTAINS InterPro DOMAIN/s: Ubiquitin conserved site (InterPro:IPR019954), Ubiquitin (InterPro:IPR000626), Ubiquitin supergroup (InterPro:IPR019955); BEST Arabidopsis thaliana protein match is: Ubiquitin-like superfamily protein (TAIR:AT4G05230.1); Has 284 Blast hits to 257 proteins in 79 species: Archae - 0; Bacteria - 9; Metazoa - 86; Fungi - 10; Plants - 123…	-1.67068	1.67068	-2.38419e-07		-3.53277	-3.75885	-3.64581	0.161381
AT2G29750	UDP-GLUCOSYL TRANSFERASE 71C1 (UGT71C1)	UDP-glucosyl transferase 71C1 (UGT71C1); FUNCTIONS IN: quercetin 3'-O-glucosyltransferase activity, UDP-glycosyltransferase activity, quercetin 7-O-glucosyltransferase activity, UDP-glucosyltransferase activity, transferase activity, transferring glycosyl groups; INVOLVED IN: metabolic process; LOCATED IN: cellular_component unknown; EXPRESSED IN: inflorescence meristem, hypocotyl, root; CONTAINS…	-1.86492	1.86492	2.38419e-07		-2.05635	-1.30694	-1.68165	0.469925
AT3G46690		UDP-Glycosyltransferase superfamily protein; FUNCTIONS IN: UDP-glycosyltransferase activity, transferase activity, transferring glycosyl groups; INVOLVED IN: metabolic process; EXPRESSED IN: root; CONTAINS InterPro DOMAIN/s: UDP-glucuronosyl/UDP-glucosyltransferase (InterPro:IPR002213); BEST Arabidopsis thaliana protein match is: UDP-Glycosyltransferase superfamily protein (TAIR:AT3G46680.1); Has…	-1.56748	1.56748	-2.38419e-07		-2.39542	-2.28765	-2.34153	0.274011
AT3G46680		UDP-Glycosyltransferase superfamily protein; FUNCTIONS IN: UDP-glycosyltransferase activity, transferase activity, transferring glycosyl groups; INVOLVED IN: metabolic process; LOCATED IN: cellular_component unknown; CONTAINS InterPro DOMAIN/s: UDP-glucuronosyl/UDP-glucosyltransferase (InterPro:IPR002213); BEST Arabidopsis thaliana protein match is: UDP-Glycosyltransferase superfamily protein (TA…	-1.19748	1.19748	0		-2.1501	-2.10023	-2.12516	0.218006
AT3G24780		Uncharacterised conserved protein UCP015417, vWA; FUNCTIONS IN: molecular_function unknown; INVOLVED IN: biological_process unknown; LOCATED IN: chloroplast; EXPRESSED IN: 19 plant structures; EXPRESSED DURING: 7 growth stages; CONTAINS InterPro DOMAIN/s: Uncharacterised conserved protein UCP015417, vWA (InterPro:IPR011205), von Willebrand factor, type A (InterPro:IPR002035); BEST Arabidopsis tha…	-1.31893	1.31893	-2.38419e-07		-1.60948	-1.31931	-1.4644	0.384777
AT4G20390		Uncharacterised protein family (UPF0497); CONTAINS InterPro DOMAIN/s: Uncharacterised protein family UPF0497, trans-membrane plant (InterPro:IPR006702), Uncharacterised protein family UPF0497, trans-membrane plant subgroup (InterPro:IPR006459); BEST Arabidopsis thaliana protein match is: Uncharacterised protein family (UPF0497) (TAIR:AT5G44550.1); Has 1807 Blast hits to 1807 proteins in 277 speci…	-1.97965	1.97965	-2.38419e-07		-2.30519	-2.26261	-2.2839	0.367899
AT3G05152		Unknown gene	-1.42954	1.42954	-2.38419e-07		-1.75553	-1.7274	-1.74146	0.347371
AT4G07675		unknown protein; BEST Arabidopsis thaliana protein match is: Plant protein 1589 of unknown function (TAIR:AT1G49700.2); Has 30201 Blast hits to 17322 proteins in 780 species: Archae - 12; Bacteria - 1396; Metazoa - 17338; Fungi - 3422; Plants - 5037; Viruses - 0; Other Eukaryotes - 2996 (source: NCBI BLink).	-2.02776	2.02776	2.38419e-07		-1.6992	-1.11	-1.4046	0.563825
AT3G15250		unknown protein; BEST Arabidopsis thaliana protein match is: unknown protein (TAIR:AT1G53163.1); Has 409 Blast hits to 218 proteins in 63 species: Archae - 0; Bacteria - 22; Metazoa - 178; Fungi - 77; Plants - 38; Viruses - 1; Other Eukaryotes - 93 (source: NCBI BLink).	-2.07826	2.07826	0		-2.33593	-2.40061	-2.36827	0.37261
AT2G03630		unknown protein; BEST Arabidopsis thaliana protein match is: unknown protein (TAIR:AT1G74220.1); Has 126 Blast hits to 126 proteins in 28 species: Archae - 0; Bacteria - 6; Metazoa - 7; Fungi - 5; Plants - 87; Viruses - 0; Other Eukaryotes - 21 (source: NCBI BLink).	-1.01275	1.01275	2.38419e-07		-2.18919	-2.13201	-2.1606	0.166602
AT2G13510		unknown protein; BEST Arabidopsis thaliana protein match is: unknown protein (TAIR:AT2G13500.1); Has 136 Blast hits to 116 proteins in 8 species: Archae - 0; Bacteria - 0; Metazoa - 0; Fungi - 0; Plants - 136; Viruses - 0; Other Eukaryotes - 0 (source: NCBI BLink).	-2.33066	2.33066	2.38419e-07		-2.67867	-2.6457	-2.66219	0.371674
AT5G58880		unknown protein; BEST Arabidopsis thaliana protein match is: unknown protein (TAIR:AT2G29620.1); Has 1807 Blast hits to 1807 proteins in 277 species: Archae - 0; Bacteria - 0; Metazoa - 736; Fungi - 347; Plants - 385; Viruses - 0; Other Eukaryotes - 339 (source: NCBI BLink).	-1.30937	1.30937	0		-1.68357	-1.89412	-1.78884	0.306369
AT3G29790		unknown protein; BEST Arabidopsis thaliana protein match is: unknown protein (TAIR:AT3G33528.1); Has 40 Blast hits to 40 proteins in 2 species: Archae - 0; Bacteria - 0; Metazoa - 0; Fungi - 0; Plants - 40; Viruses - 0; Other Eukaryotes - 0 (source: NCBI BLink).	-1.45904	1.45904	0		-2.56193	-1.44479	-2.00336	0.328286
AT2G44010		unknown protein; BEST Arabidopsis thaliana protein match is: unknown protein (TAIR:AT3G59880.1); Has 18 Blast hits to 18 proteins in 7 species: Archae - 0; Bacteria - 0; Metazoa - 0; Fungi - 0; Plants - 18; Viruses - 0; Other Eukaryotes - 0 (source: NCBI BLink).	-1.6983	1.6983	0		-2.0632	-1.88977	-1.97648	0.365061
AT5G03920		unknown protein; BEST Arabidopsis thaliana protein match is: unknown protein (TAIR:AT5G03930.1); Has 30201 Blast hits to 17322 proteins in 780 species: Archae - 12; Bacteria - 1396; Metazoa - 17338; Fungi - 3422; Plants - 5037; Viruses - 0; Other Eukaryotes - 2996 (source: NCBI BLink).	-1.19276	1.19276	2.38419e-07		-3.29951	-3.26657	-3.28304	0.110553
AT4G20190		unknown protein; BEST Arabidopsis thaliana protein match is: unknown protein (TAIR:AT5G44660.1); Has 271 Blast hits to 209 proteins in 52 species: Archae - 0; Bacteria - 15; Metazoa - 63; Fungi - 14; Plants - 48; Viruses - 3; Other Eukaryotes - 128 (source: NCBI BLink).	-1.41248	1.41248	0		-2.19014	-1.20082	-1.69548	0.374793
AT5G50645		unknown protein; BEST Arabidopsis thaliana protein match is: unknown protein (TAIR:AT5G50540.1); Has 30201 Blast hits to 17322 proteins in 780 species: Archae - 12; Bacteria - 1396; Metazoa - 17338; Fungi - 3422; Plants - 5037; Viruses - 0; Other Eukaryotes - 2996 (source: NCBI BLink).	-0.619287	0.619287	0		-1.16991	-2.20508	-1.68749	0.171687
AT4G02160		unknown protein; BEST Arabidopsis thaliana protein match is: unknown protein (TAIR:AT5G61710.1); Has 35 Blast hits to 35 proteins in 9 species: Archae - 0; Bacteria - 0; Metazoa - 0; Fungi - 0; Plants - 35; Viruses - 0; Other Eukaryotes - 0 (source: NCBI BLink).	-1.65894	1.65894	0		-1.83107	-2.03895	-1.93501	0.36446
AT3G19920		unknown protein; BEST Arabidopsis thaliana protein match is: unknown protein (TAIR:AT5G64230.1); Has 217 Blast hits to 217 proteins in 16 species: Archae - 0; Bacteria - 2; Metazoa - 0; Fungi - 0; Plants - 215; Viruses - 0; Other Eukaryotes - 0 (source: NCBI BLink).	-0.555276	0.555276	-2.38419e-07		-1.25732	-1.15537	-1.20635	0.162972
AT1G25422		unknown protein; FUNCTIONS IN: molecular_function unknown; INVOLVED IN: biological_process unknown; LOCATED IN: cellular_component unknown; BEST Arabidopsis thaliana protein match is: unknown protein (TAIR:AT1G68500.1); Has 16 Blast hits to 16 proteins in 6 species: Archae - 0; Bacteria - 0; Metazoa - 0; Fungi - 0; Plants - 16; Viruses - 0; Other Eukaryotes - 0 (source: NCBI BLink).	-1.74748	1.74748	-2.38419e-07		-1.36786	-2.63358	-2.00072	0.394312
AT1G21722		unknown protein; FUNCTIONS IN: molecular_function unknown; INVOLVED IN: biological_process unknown; LOCATED IN: cellular_component unknown; BEST Arabidopsis thaliana protein match is: unknown protein (TAIR:AT1G78922.1); Has 47 Blast hits to 47 proteins in 13 species: Archae - 0; Bacteria - 0; Metazoa - 1; Fungi - 1; Plants - 42; Viruses - 0; Other Eukaryotes - 3 (source: NCBI BLink).	-1.40375	1.40375	2.38419e-07		-1.34511	-1.71635	-1.53073	0.392695
AT2G20970		unknown protein; FUNCTIONS IN: molecular_function unknown; INVOLVED IN: biological_process unknown; LOCATED IN: cellular_component unknown; EXPRESSED IN: leaf whorl, sepal; EXPRESSED DURING: petal differentiation and expansion stage; Has 295 Blast hits to 269 proteins in 111 species: Archae - 15; Bacteria - 63; Metazoa - 84; Fungi - 25; Plants - 9; Viruses - 2; Other Eukaryotes - 97 (source: NCBI…	-0.675899	0.675899	0		-3.14844	-3.10586	-3.12715	0.0437186
AT1G13485		unknown protein; FUNCTIONS IN: molecular_function unknown; INVOLVED IN: biological_process unknown; LOCATED IN: cellular_component unknown; Has 0 Blast hits to 0 proteins in 0 species (source: NCBI BLink).	-6.93811	6.93811	0		-7.29334	-6.97016	-7.13175	0.41216
AT3G51915		unknown protein; FUNCTIONS IN: molecular_function unknown; INVOLVED IN: biological_process unknown; LOCATED IN: cellular_component unknown; Has 0 Blast hits to 0 proteins in 0 species (source: NCBI BLink).	-3.44989	3.44989	0		-3.47646	-3.73035	-3.6034	0.40616
AT1G53633		unknown protein; FUNCTIONS IN: molecular_function unknown; INVOLVED IN: biological_process unknown; LOCATED IN: cellular_component unknown; Has 5 Blast hits to 5 proteins in 2 species: Archae - 0; Bacteria - 0; Metazoa - 2; Fungi - 0; Plants - 3; Viruses - 0; Other Eukaryotes - 0 (source: NCBI BLink).	-2.6819	2.6819	2.38419e-07		-1.64773	-2.98961	-2.31867	0.4899
AT1G53635		unknown protein; FUNCTIONS IN: molecular_function unknown; INVOLVED IN: biological_process unknown; LOCATED IN: cellular_component unknown; Has 6 Blast hits to 6 proteins in 1 species: Archae - 0; Bacteria - 0; Metazoa - 0; Fungi - 0; Plants - 6; Viruses - 0; Other Eukaryotes - 0 (source: NCBI BLink).	-0.915445	0.915445	0		-2.20616	-2.17322	-2.18969	0.139235
AT2G36920		unknown protein; FUNCTIONS IN: molecular_function unknown; INVOLVED IN: biological_process unknown; LOCATED IN: chloroplast; BEST Arabidopsis thaliana protein match is: unknown protein (TAIR:AT4G02870.1); Has 13 Blast hits to 11 proteins in 2 species: Archae - 0; Bacteria - 0; Metazoa - 0; Fungi - 0; Plants - 13; Viruses - 0; Other Eukaryotes - 0 (source: NCBI BLink).	-1.53331	1.53331	0		-3.95934	-4.05073	-4.00504	0.120708
AT2G36920		unknown protein; FUNCTIONS IN: molecular_function unknown; INVOLVED IN: biological_process unknown; LOCATED IN: chloroplast; BEST Arabidopsis thaliana protein match is: unknown protein (TAIR:AT4G02870.1); Has 13 Blast hits to 11 proteins in 2 species: Archae - 0; Bacteria - 0; Metazoa - 0; Fungi - 0; Plants - 13; Viruses - 0; Other Eukaryotes - 0 (source: NCBI BLink).	-1.13569	1.13569	0		-2.10431	-2.80053	-2.45242	0.174989
AT2G04515		unknown protein; FUNCTIONS IN: molecular_function unknown; INVOLVED IN: biological_process unknown; LOCATED IN: endomembrane system; BEST Arabidopsis thaliana protein match is: unknown protein (TAIR:AT2G04495.1); Has 30201 Blast hits to 17322 proteins in 780 species: Archae - 12; Bacteria - 1396; Metazoa - 17338; Fungi - 3422; Plants - 5037; Viruses - 0; Other Eukaryotes - 2996 (source: NCBI BLin…	-0.487303	0.487302	-2.38419e-07		-1.32951	-2.64518	-1.98734	0.135935
AT5G60000		unknown protein; FUNCTIONS IN: molecular_function unknown; INVOLVED IN: biological_process unknown; LOCATED IN: endomembrane system; BEST Arabidopsis thaliana protein match is: unknown protein (TAIR:AT5G22970.1); Has 1807 Blast hits to 1807 proteins in 277 species: Archae - 0; Bacteria - 0; Metazoa - 736; Fungi - 347; Plants - 385; Viruses - 0; Other Eukaryotes - 339 (source: NCBI BLink).	-0.647936	0.647936	0		-2.23509	-2.06263	-2.14886	0.0813914
AT5G20790		unknown protein; FUNCTIONS IN: molecular_function unknown; INVOLVED IN: biological_process unknown; LOCATED IN: endomembrane system; EXPRESSED IN: 11 plant structures; EXPRESSED DURING: LP.04 four leaves visible, 4 anthesis, petal differentiation and expansion stage; BEST Arabidopsis thaliana protein match is: unknown protein (TAIR:AT3G43110.1); Has 30201 Blast hits to 17322 proteins in 780 speci…	-2.46808	2.46808	-2.38419e-07		-3.59024	-1.80024	-2.69524	0.412539
AT1G58225		unknown protein; FUNCTIONS IN: molecular_function unknown; INVOLVED IN: biological_process unknown; LOCATED IN: endomembrane system; Has 4 Blast hits to 4 proteins in 2 species: Archae - 0; Bacteria - 0; Metazoa - 0; Fungi - 0; Plants - 4; Viruses - 0; Other Eukaryotes - 0 (source: NCBI BLink).	-1.59531	1.59531	0		-2.28622	-3.5123	-2.89926	0.231896
AT3G10930		unknown protein; FUNCTIONS IN: molecular_function unknown; INVOLVED IN: biological_process unknown; LOCATED IN: mitochondrion; EXPRESSED IN: 18 plant structures; EXPRESSED DURING: 9 growth stages; Has 1 Blast hits to 1 proteins in 1 species: Archae - 0; Bacteria - 0; Metazoa - 0; Fungi - 0; Plants - 1; Viruses - 0; Other Eukaryotes - 0 (source: NCBI BLink).	-1.32821	1.3282	-2.38419e-07		-1.33951	-1.61339	-1.47645	0.384045
AT1G53785		unknown protein; FUNCTIONS IN: molecular_function unknown; INVOLVED IN: biological_process unknown; LOCATED IN: mitochondrion; Has 35333 Blast hits to 34131 proteins in 2444 species: Archae - 798; Bacteria - 22429; Metazoa - 974; Fungi - 991; Plants - 531; Viruses - 0; Other Eukaryotes - 9610 (source: NCBI BLink).	-2.02935	2.02936	2.38419e-07		-2.36553	-2.3517	-2.35862	0.365075
AT3G61930		unknown protein; FUNCTIONS IN: molecular_function unknown; INVOLVED IN: N-terminal protein myristoylation; EXPRESSED IN: 11 plant structures; EXPRESSED DURING: 4 anthesis, C globular stage, petal differentiation and expansion stage; Has 11 Blast hits to 11 proteins in 5 species: Archae - 0; Bacteria - 0; Metazoa - 0; Fungi - 0; Plants - 11; Viruses - 0; Other Eukaryotes - 0 (source: NCBI BLink).	-1.20629	1.20629	2.38419e-07		-3.35913	-3.36417	-3.36165	0.108255
AT4G15650		unknown protein; FUNCTIONS IN: molecular_function unknown; INVOLVED IN: N-terminal protein myristoylation; LOCATED IN: cellular_component unknown; EXPRESSED IN: male gametophyte, flower, pollen tube; EXPRESSED DURING: L mature pollen stage, M germinated pollen stage, 4 anthesis; Has 5184 Blast hits to 3451 proteins in 562 species: Archae - 30; Bacteria - 838; Metazoa - 1576; Fungi - 798; Plants -…	-1.21097	1.21097	-2.38419e-07		-2.73151	-3.12797	-2.92974	0.139609
AT4G02870		unknown protein; FUNCTIONS IN: molecular_function unknown; INVOLVED IN: response to cadmium ion; LOCATED IN: cellular_component unknown; EXPRESSED IN: cultured cell; BEST Arabidopsis thaliana protein match is: unknown protein (TAIR:AT1G78640.1); Has 55 Blast hits to 51 proteins in 5 species: Archae - 0; Bacteria - 0; Metazoa - 0; Fungi - 0; Plants - 55; Viruses - 0; Other Eukaryotes - 0 (source: …	-1.53882	1.53882	2.38419e-07		-1.9086	-1.92297	-1.91579	0.339237
AT3G26616		unknown protein; Has 0 Blast hits to 0 proteins in 0 species (source: NCBI BLink).	-2.85645	2.85645	0		-3.19738	-3.1788	-3.18809	0.380489
AT5G27340		unknown protein; Has 1807 Blast hits to 1807 proteins in 277 species: Archae - 0; Bacteria - 0; Metazoa - 736; Fungi - 347; Plants - 385; Viruses - 0; Other Eukaryotes - 339 (source: NCBI BLink).	-2.45331	2.45331	0		-2.81334	-2.76591	-2.78963	0.373404
AT4G26040		unknown protein; Has 2 Blast hits to 2 proteins in 1 species: Archae - 0; Bacteria - 0; Metazoa - 0; Fungi - 0; Plants - 2; Viruses - 0; Other Eukaryotes - 0 (source: NCBI BLink).	-1.83794	1.83794	0		-2.07805	-2.26338	-2.17072	0.359479
AT4G18540		unknown protein; Has 209 Blast hits to 205 proteins in 54 species: Archae - 0; Bacteria - 17; Metazoa - 2; Fungi - 150; Plants - 40; Viruses - 0; Other Eukaryotes - 0 (source: NCBI BLink).	-1.5687	1.5687	2.38419e-07		-3.48737	-2.17383	-2.8306	0.237934
AT4G18540		unknown protein; Has 209 Blast hits to 205 proteins in 54 species: Archae - 0; Bacteria - 17; Metazoa - 2; Fungi - 150; Plants - 40; Viruses - 0; Other Eukaryotes - 0 (source: NCBI BLink).	-1.5819	1.5819	2.38419e-07		-1.91796	-1.89939	-1.90868	0.350957
AT1G80865		unknown protein; Has 3 Blast hits to 3 proteins in 1 species: Archae - 0; Bacteria - 0; Metazoa - 0; Fungi - 0; Plants - 3; Viruses - 0; Other Eukaryotes - 0 (source: NCBI BLink).	-2.37687	2.37687	2.38419e-07		-2.73196	-1.51091	-2.12143	0.47845
AT5G04267		unknown protein; Has 30201 Blast hits to 17322 proteins in 780 species: Archae - 12; Bacteria - 1396; Metazoa - 17338; Fungi - 3422; Plants - 5037; Viruses - 0; Other Eukaryotes - 2996 (source: NCBI BLink).	-2.32894	2.32894	2.38419e-07		-2.54406	-2.62666	-2.58536	0.382605
AT3G62907		unknown protein; Has 30201 Blast hits to 17322 proteins in 780 species: Archae - 12; Bacteria - 1396; Metazoa - 17338; Fungi - 3422; Plants - 5037; Viruses - 0; Other Eukaryotes - 2996 (source: NCBI BLink).	-1.70778	1.70778	2.38419e-07		-2.3631	-2.36388	-2.36349	0.30058
AT5G29807		unknown protein; Has 30201 Blast hits to 17322 proteins in 780 species: Archae - 12; Bacteria - 1396; Metazoa - 17338; Fungi - 3422; Plants - 5037; Viruses - 0; Other Eukaryotes - 2996 (source: NCBI BLink).	-1.97208	1.97208	0		-2.29262	-2.25004	-2.27133	0.36854
AT2G20784		unknown protein; Has 30201 Blast hits to 17322 proteins in 780 species: Archae - 12; Bacteria - 1396; Metazoa - 17338; Fungi - 3422; Plants - 5037; Viruses - 0; Other Eukaryotes - 2996 (source: NCBI BLink).	-2.25833	2.25833	2.38419e-07		-1.71144	-2.56603	-2.13874	0.45033
AT2G12875		unknown protein; Has 30201 Blast hits to 17322 proteins in 780 species: Archae - 12; Bacteria - 1396; Metazoa - 17338; Fungi - 3422; Plants - 5037; Viruses - 0; Other Eukaryotes - 2996 (source: NCBI BLink).	-1.80127	1.80127	0		-2.15116	-1.4358	-1.79348	0.431761
AT3G48237		unknown protein; Has 30201 Blast hits to 17322 proteins in 780 species: Archae - 12; Bacteria - 1396; Metazoa - 17338; Fungi - 3422; Plants - 5037; Viruses - 0; Other Eukaryotes - 2996 (source: NCBI BLink).	-1.62859	1.62859	0		-1.98387	-1.95094	-1.96741	0.350512
AT2G40233		unknown protein; Has 30201 Blast hits to 17322 proteins in 780 species: Archae - 12; Bacteria - 1396; Metazoa - 17338; Fungi - 3422; Plants - 5037; Viruses - 0; Other Eukaryotes - 2996 (source: NCBI BLink).	-1.48839	1.48839	0		-1.81944	-1.79609	-1.80777	0.34848
AT5G27247		unknown protein; Has 30201 Blast hits to 17322 proteins in 780 species: Archae - 12; Bacteria - 1396; Metazoa - 17338; Fungi - 3422; Plants - 5037; Viruses - 0; Other Eukaryotes - 2996 (source: NCBI BLink).	-1.8427	1.8427	0		-1.35852	-1.6538	-1.50616	0.500799
AT2G38646		unknown protein; Has 30201 Blast hits to 17322 proteins in 780 species: Archae - 12; Bacteria - 1396; Metazoa - 17338; Fungi - 3422; Plants - 5037; Viruses - 0; Other Eukaryotes - 2996 (source: NCBI BLink).	-1.30927	1.30927	-2.38419e-07		-1.66405	-1.58221	-1.62313	0.34099
AT5G20736		unknown protein; Has 30201 Blast hits to 17322 proteins in 780 species: Archae - 12; Bacteria - 1396; Metazoa - 17338; Fungi - 3422; Plants - 5037; Viruses - 0; Other Eukaryotes - 2996 (source: NCBI BLink).	-1.29601	1.29601	0		-2.45708	-2.06061	-2.25884	0.227051
AT2G36295		unknown protein; Has 35333 Blast hits to 34131 proteins in 2444 species: Archae - 798; Bacteria - 22429; Metazoa - 974; Fungi - 991; Plants - 531; Viruses - 0; Other Eukaryotes - 9610 (source: NCBI BLink).	-1.28582	1.28582	4.76837e-07		-1.60116	-1.55372	-1.57744	0.344784
AT2G34270		unknown protein; Has 5 Blast hits to 5 proteins in 2 species: Archae - 0; Bacteria - 0; Metazoa - 0; Fungi - 0; Plants - 5; Viruses - 0; Other Eukaryotes - 0 (source: NCBI BLink).	-1.73197	1.73197	0		-2.05251	-2.00993	-2.03122	0.361688
AT1G36925		unknown protein; Has 69 Blast hits to 69 proteins in 22 species: Archae - 0; Bacteria - 2; Metazoa - 45; Fungi - 4; Plants - 8; Viruses - 0; Other Eukaryotes - 10 (source: NCBI BLink).	-1.26938	1.26938	-2.38419e-07		-1.60451	-1.54733	-1.57592	0.34037
AT3G55790		unknown protein; Has 698 Blast hits to 549 proteins in 106 species: Archae - 0; Bacteria - 92; Metazoa - 317; Fungi - 24; Plants - 183; Viruses - 2; Other Eukaryotes - 80 (source: NCBI BLink).	-1.15216	1.15216	2.38419e-07		-2.95188	-2.92374	-2.93781	0.125514
AT1G54420		unknown protein; Has 9 Blast hits to 7 proteins in 2 species: Archae - 0; Bacteria - 0; Metazoa - 0; Fungi - 0; Plants - 3; Viruses - 0; Other Eukaryotes - 6 (source: NCBI BLink).	-1.3145	1.3145	2.38419e-07		-1.67453	-1.6271	-1.65082	0.336059
AT1G22230		unknown protein; LOCATED IN: chloroplast; BEST Arabidopsis thaliana protein match is: unknown protein (TAIR:AT1G78110.1); Has 2358 Blast hits to 1759 proteins in 159 species: Archae - 2; Bacteria - 36; Metazoa - 1046; Fungi - 203; Plants - 157; Viruses - 72; Other Eukaryotes - 842 (source: NCBI BLink).	-1.46211	1.46211	2.38419e-07		-2.00182	-2.16633	-2.08407	0.290673
AT1G36622		unknown protein; LOCATED IN: endomembrane system; BEST Arabidopsis thaliana protein match is: unknown protein (TAIR:AT1G36640.1); Has 12 Blast hits to 12 proteins in 2 species: Archae - 0; Bacteria - 0; Metazoa - 0; Fungi - 0; Plants - 12; Viruses - 0; Other Eukaryotes - 0 (source: NCBI BLink).	-1.88426	1.88426	2.38419e-07		-2.25875	-2.25438	-2.25656	0.35376
AT3G27328		unknown protein; LOCATED IN: endomembrane system; Has 30201 Blast hits to 17322 proteins in 780 species: Archae - 12; Bacteria - 1396; Metazoa - 17338; Fungi - 3422; Plants - 5037; Viruses - 0; Other Eukaryotes - 2996 (source: NCBI BLink).	-3.15865	3.15865	0		-4.3591	-3.83159	-4.09534	0.325499
AT4G23271		unknown protein; LOCATED IN: endomembrane system; Has 30201 Blast hits to 17322 proteins in 780 species: Archae - 12; Bacteria - 1396; Metazoa - 17338; Fungi - 3422; Plants - 5037; Viruses - 0; Other Eukaryotes - 2996 (source: NCBI BLink).	-1.82726	1.82726	2.38419e-07		-2.16488	-1.78776	-1.97632	0.394539
AT3G14431		unknown protein; LOCATED IN: endomembrane system; Has 30201 Blast hits to 17322 proteins in 780 species: Archae - 12; Bacteria - 1396; Metazoa - 17338; Fungi - 3422; Plants - 5037; Viruses - 0; Other Eukaryotes - 2996 (source: NCBI BLink).	-1.61908	1.61908	-2.38419e-07		-1.93228	-1.95593	-1.9441	0.352779
AT5G56865		unknown protein; LOCATED IN: endomembrane system; Has 30201 Blast hits to 17322 proteins in 780 species: Archae - 12; Bacteria - 1396; Metazoa - 17338; Fungi - 3422; Plants - 5037; Viruses - 0; Other Eukaryotes - 2996 (source: NCBI BLink).	-1.8645	1.8645	-2.38419e-07		-2.17059	-2.14245	-2.15652	0.366924
AT3G44757		unknown pseudogene	-2.23568	2.23568	0		-4.27056	-1.60803	-2.9393	0.375895
AT1G21326		VQ motif-containing protein; CONTAINS InterPro DOMAIN/s: VQ (InterPro:IPR008889); BEST Arabidopsis thaliana protein match is: nucleotide binding;nucleic acid binding (TAIR:AT1G21320.1); Has 294 Blast hits to 294 proteins in 63 species: Archae - 0; Bacteria - 0; Metazoa - 108; Fungi - 21; Plants - 144; Viruses - 0; Other Eukaryotes - 21 (source: NCBI BLink).	-1.98422	1.98422	2.38419e-07		-2.33451	-2.29192	-2.31321	0.363938
AT2G44340		VQ motif-containing protein; CONTAINS InterPro DOMAIN/s: VQ (InterPro:IPR008889); BEST Arabidopsis thaliana protein match is: VQ motif-containing protein (TAIR:AT3G60090.1); Has 74358 Blast hits to 8061 proteins in 139 species: Archae - 42; Bacteria - 73; Metazoa - 488; Fungi - 2072; Plants - 106; Viruses - 2; Other Eukaryotes - 71575 (source: NCBI BLink).	-1.47996	1.47996	-2.38419e-07		-4.03417	-3.98673	-4.01045	0.113491
AT2G37290		Ypt/Rab-GAP domain of gyp1p superfamily protein; FUNCTIONS IN: RAB GTPase activator activity; INVOLVED IN: regulation of Rab GTPase activity; CONTAINS InterPro DOMAIN/s: RabGAP/TBC (InterPro:IPR000195); BEST Arabidopsis thaliana protein match is: Ypt/Rab-GAP domain of gyp1p superfamily protein (TAIR:AT3G55020.1).	-3.34524	3.34524	0		-3.68026	-3.61818	-3.64922	0.389247
AT1G51640	EXOCYST SUBUNIT EXO70 FAMILY PROTEIN G2 (EXO70G2)	A member of EXO70 gene family, putative exocyst subunits, conserved in land plants. Arabidopsis thaliana contains 23 putative EXO70 genes, which can be classified into eight clusters on the phylogenetic tree.	1.50666	-1.50666	2.38419e-07		-2.73041	-2.66911	-2.69976	0.215088
AT2G30090		Acyl-CoA N-acyltransferases (NAT) superfamily protein; FUNCTIONS IN: N-acetyltransferase activity; INVOLVED IN: metabolic process; LOCATED IN: cellular_component unknown; EXPRESSED IN: embryo, sepal, male gametophyte; EXPRESSED DURING: 4 anthesis, C globular stage; CONTAINS InterPro DOMAIN/s: GCN5-related N-acetyltransferase, C-terminal (InterPro:IPR022610), GCN5-related N-acetyltransferase (Inte…	1.26156	-1.26156	2.38419e-07		-1.74531	-2.12622	-1.93577	0.268495
AT2G26880	AGAMOUS-LIKE 41 (AGL41)	AGAMOUS-like 41 (AGL41); BEST Arabidopsis thaliana protein match is: AGAMOUS-like 48 (TAIR:AT2G40210.1); Has 35333 Blast hits to 34131 proteins in 2444 species: Archae - 798; Bacteria - 22429; Metazoa - 974; Fungi - 991; Plants - 531; Viruses - 0; Other Eukaryotes - 9610 (source: NCBI BLink).	2.50313	-2.50313	0		-3.05243	-2.99022	-3.02133	0.350841
AT5G04180	ALPHA CARBONIC ANHYDRASE 3 (ACA3)	alpha carbonic anhydrase 3 (ACA3); FUNCTIONS IN: carbonate dehydratase activity, zinc ion binding; INVOLVED IN: response to carbon dioxide, one-carbon metabolic process; LOCATED IN: endomembrane system; EXPRESSED IN: 11 plant structures; EXPRESSED DURING: L mature pollen stage, M germinated pollen stage, 4 anthesis, C globular stage, petal differentiation and expansion stage; CONTAINS InterPro DO…	1.7936	-1.7936	0		-1.41111	-2.63568	-2.0234	0.397486
AT5G54620		Ankyrin repeat family protein; CONTAINS InterPro DOMAIN/s: Ankyrin repeat-containing domain (InterPro:IPR020683), Ankyrin repeat (InterPro:IPR002110); BEST Arabidopsis thaliana protein match is: ankyrin (TAIR:AT5G54610.1); Has 1807 Blast hits to 1807 proteins in 277 species: Archae - 0; Bacteria - 0; Metazoa - 736; Fungi - 347; Plants - 385; Viruses - 0; Other Eukaryotes - 339 (source: NCBI BLink…	1.41702	-1.41702	-2.38419e-07		-1.54344	-1.90411	-1.72377	0.350897
AT4G03450		Ankyrin repeat family protein; CONTAINS InterPro DOMAIN/s: Ankyrin repeat-containing domain (InterPro:IPR020683), Ankyrin repeat (InterPro:IPR002110); BEST Arabidopsis thaliana protein match is: Ankyrin repeat family protein (TAIR:AT4G03440.1); Has 22492 Blast hits to 11630 proteins in 488 species: Archae - 24; Bacteria - 1675; Metazoa - 12211; Fungi - 1719; Plants - 2554; Viruses - 43; Other Euk…	1.90353	-1.90353	2.38419e-07		-2.4332	-2.39061	-2.41191	0.332725
AT1G11740		ankyrin repeat family protein; CONTAINS InterPro DOMAIN/s: Ankyrin repeat-containing domain (InterPro:IPR020683), Protein of unknown function DUF3424 (InterPro:IPR021832), Ankyrin repeat (InterPro:IPR002110); BEST Arabidopsis thaliana protein match is: Ankyrin repeat family protein (TAIR:AT1G62050.1); Has 1132 Blast hits to 1026 proteins in 130 species: Archae - 4; Bacteria - 26; Metazoa - 550; F…	1.78517	-1.78517	-2.38419e-07		-2.30169	-1.45399	-1.87784	0.413726
AT4G35690		Arabidopsis protein of unknown function (DUF241); CONTAINS InterPro DOMAIN/s: Protein of unknown function DUF241, plant (InterPro:IPR004320); BEST Arabidopsis thaliana protein match is: Arabidopsis protein of unknown function (DUF241) (TAIR:AT4G35710.1); Has 1807 Blast hits to 1807 proteins in 277 species: Archae - 0; Bacteria - 0; Metazoa - 736; Fungi - 347; Plants - 385; Viruses - 0; Other Euka…	1.86702	-1.86702	2.38419e-07		-1.86097	-2.3541	-2.10754	0.37946
AT1G77210	SUGAR TRANSPORT PROTEIN 14 (STP14)	AtSTP14 belongs to the family of sugar transport proteins (AtSTPs)in volved in monosaccharide transport. Heterologous expression in yeast revealed that AtSTP14 is the transporter specifc for galactose and does not transport other monosaccharides such as glucose or fructose.	2.85387	-2.85387	0		-3.4228	-2.59979	-3.01129	0.405951
AT5G13380		Auxin-responsive GH3 family protein; CONTAINS InterPro DOMAIN/s: GH3 auxin-responsive promoter (InterPro:IPR004993); BEST Arabidopsis thaliana protein match is: Auxin-responsive GH3 family protein (TAIR:AT5G13370.1); Has 1506 Blast hits to 1424 proteins in 238 species: Archae - 0; Bacteria - 490; Metazoa - 52; Fungi - 2; Plants - 670; Viruses - 0; Other Eukaryotes - 292 (source: NCBI BLink).	3.20159	-3.20159	0		-3.61345	-4.45162	-4.03254	0.338065
AT2G22760		basic helix-loop-helix (bHLH) DNA-binding superfamily protein; FUNCTIONS IN: DNA binding, sequence-specific DNA binding transcription factor activity; INVOLVED IN: regulation of transcription; LOCATED IN: nucleus; EXPRESSED IN: root, cultured cell; CONTAINS InterPro DOMAIN/s: Helix-loop-helix DNA-binding domain (InterPro:IPR001092), Helix-loop-helix DNA-binding (InterPro:IPR011598); BEST Arabidop…	1.08585	-1.08585	0		-1.3033	-1.57293	-1.43812	0.319234
AT2G22750		basic helix-loop-helix (bHLH) DNA-binding superfamily protein; FUNCTIONS IN: DNA binding, sequence-specific DNA binding transcription factor activity; INVOLVED IN: regulation of transcription; LOCATED IN: nucleus; EXPRESSED IN: sepal; EXPRESSED DURING: petal differentiation and expansion stage; CONTAINS InterPro DOMAIN/s: Helix-loop-helix DNA-binding domain (InterPro:IPR001092), Helix-loop-helix …	0.577982	-0.577982	0		-2.10481	-2.60208	-2.35345	0.0646241
AT1G58120		BEST Arabidopsis thaliana protein match is: methyltransferases (TAIR:AT5G01710.1); Has 93 Blast hits to 93 proteins in 15 species: Archae - 0; Bacteria - 0; Metazoa - 1; Fungi - 0; Plants - 92; Viruses - 0; Other Eukaryotes - 0 (source: NCBI BLink).	2.4331	-2.4331	0		-2.6623	-2.23031	-2.44631	0.422077
AT3G04360		Calcium-dependent lipid-binding (CaLB domain) family protein; CONTAINS InterPro DOMAIN/s: C2 membrane targeting protein (InterPro:IPR018029), C2 calcium/lipid-binding domain, CaLB (InterPro:IPR008973), C2 calcium-dependent membrane targeting (InterPro:IPR000008); BEST Arabidopsis thaliana protein match is: Calcium-dependent lipid-binding (CaLB domain) family protein (TAIR:AT1G04540.1); Has 385 Bl…	1.18017	-1.18017	0		-1.73426	-1.66725	-1.70075	0.286404
AT1G50050		CAP (Cysteine-rich secretory proteins, Antigen 5, and Pathogenesis-related 1 protein) superfamily protein; FUNCTIONS IN: molecular_function unknown; INVOLVED IN: biological_process unknown; LOCATED IN: endomembrane system, extracellular region; EXPRESSED IN: root; CONTAINS InterPro DOMAIN/s: Ves allergen (InterPro:IPR002413), Allergen V5/Tpx-1 related (InterPro:IPR001283), SCP-like extracellular …	1.17613	-1.17613	-2.38419e-07		-1.65818	-1.4214	-1.53979	0.32251
AT4G09467		Carbohydrate-binding X8 domain superfamily protein; FUNCTIONS IN: molecular_function unknown; INVOLVED IN: biological_process unknown; LOCATED IN: endomembrane system; CONTAINS InterPro DOMAIN/s: X8 (InterPro:IPR012946); BEST Arabidopsis thaliana protein match is: Carbohydrate-binding X8 domain superfamily protein (TAIR:AT4G09464.1); Has 30201 Blast hits to 17322 proteins in 780 species: Archae -…	1.42187	-1.42187	0		-1.40252	-1.90896	-1.65574	0.37027
AT4G13280	TERPENOID SYNTHASE 12 (TPS12)	Catalyzes the conversion of farnesyl diphosphate to (Z)-gamma-bisabolene and the additional minor products E-nerolidol and alpha-bisabolol. Expressed in cortex and sub-epidermal layers of roots, leaf hydathodes and flower stigmata. Induced by wounding.	1.51251	-1.51251	-2.38419e-07		-2.03253	-1.9996	-2.01606	0.314138
AT5G59260		Concanavalin A-like lectin protein kinase family protein; FUNCTIONS IN: protein serine/threonine kinase activity, binding, protein kinase activity, kinase activity, ATP binding; INVOLVED IN: protein amino acid phosphorylation; LOCATED IN: endomembrane system; EXPRESSED IN: hypocotyl, root, stamen; EXPRESSED DURING: 4 anthesis; CONTAINS InterPro DOMAIN/s: Legume lectin, beta chain (InterPro:IPR001…	0.90264	-0.902639	2.38419e-07		-1.97708	-2.02716	-2.00212	0.156899
AT2G13770		CONTAINS InterPro DOMAIN/s: Putative harbinger transposase-derived nuclease (InterPro:IPR006912); Has 451 Blast hits to 352 proteins in 33 species: Archae - 0; Bacteria - 0; Metazoa - 28; Fungi - 8; Plants - 388; Viruses - 0; Other Eukaryotes - 27 (source: NCBI BLink).	1.14122	-1.14122	2.38419e-07		-1.04337	-1.65506	-1.34921	0.371761
AT3G23480		Cyclopropane-fatty-acyl-phospholipid synthase; INVOLVED IN: lipid biosynthetic process; LOCATED IN: cellular_component unknown; CONTAINS InterPro DOMAIN/s: Cyclopropane-fatty-acyl-phospholipid/mycolic acid synthase (InterPro:IPR003333); BEST Arabidopsis thaliana protein match is: Cyclopropane-fatty-acyl-phospholipid synthase (TAIR:AT3G23470.1).	1.04019	-1.04019	0		-1.82339	-1.63918	-1.73128	0.239192
AT5G37210		Cysteine/Histidine-rich C1 domain family protein; CONTAINS InterPro DOMAIN/s: DC1 (InterPro:IPR004146), C1-like (InterPro:IPR011424); BEST Arabidopsis thaliana protein match is: Cysteine/Histidine-rich C1 domain family protein (TAIR:AT4G02540.1); Has 1807 Blast hits to 1807 proteins in 277 species: Archae - 0; Bacteria - 0; Metazoa - 736; Fungi - 347; Plants - 385; Viruses - 0; Other Eukaryotes -…	1.52336	-1.52336	2.38419e-07		-2.26209	-1.45871	-1.8604	0.359057
AT5G37620		Cysteine/Histidine-rich C1 domain family protein; FUNCTIONS IN: zinc ion binding; INVOLVED IN: biological_process unknown; LOCATED IN: cellular_component unknown; EXPRESSED IN: stem, sperm cell; CONTAINS InterPro DOMAIN/s: DC1 (InterPro:IPR004146), Zinc finger, PHD-type (InterPro:IPR001965), C1-like (InterPro:IPR011424); BEST Arabidopsis thaliana protein match is: Cysteine/Histidine-rich C1 domai…	2.7516	-2.7516	0		-3.29849	-3.23869	-3.26859	0.356848
AT3G26250		Cysteine/Histidine-rich C1 domain family protein; FUNCTIONS IN: zinc ion binding; LOCATED IN: cellular_component unknown; CONTAINS InterPro DOMAIN/s: DC1 (InterPro:IPR004146), Zinc finger, PHD-type (InterPro:IPR001965), C1-like (InterPro:IPR011424); BEST Arabidopsis thaliana protein match is: Cysteine/Histidine-rich C1 domain family protein (TAIR:AT3G26240.1); Has 1570 Blast hits to 643 proteins …	2.18367	-2.18367	0		-3.33392	-3.29614	-3.31503	0.268313
AT4G29620		Cytidine/deoxycytidylate deaminase family protein; FUNCTIONS IN: hydrolase activity, cytidine deaminase activity, catalytic activity, zinc ion binding; INVOLVED IN: cytidine deamination, cytidine metabolic process; LOCATED IN: cellular_component unknown; EXPRESSED IN: carpel; EXPRESSED DURING: 4 anthesis; CONTAINS InterPro DOMAIN/s: Cytidine deaminase, homodimeric (InterPro:IPR006263), APOBEC/CMP…	1.25821	-1.25821	0		-1.70399	-1.68715	-1.69557	0.310155
AT4G21895		DNA binding; FUNCTIONS IN: DNA binding; INVOLVED IN: biological_process unknown; LOCATED IN: cellular_component unknown; CONTAINS InterPro DOMAIN/s: AT hook, DNA-binding motif (InterPro:IPR017956); BEST Arabidopsis thaliana protein match is: AT hook motif-containing protein (TAIR:AT5G52890.2); Has 30201 Blast hits to 17322 proteins in 780 species: Archae - 12; Bacteria - 1396; Metazoa - 17338; Fu…	1.28359	-1.28359	0		-1.13391	-1.20277	-1.16834	0.458927
AT3G54510		Early-responsive to dehydration stress protein (ERD4); LOCATED IN: membrane; EXPRESSED IN: 18 plant structures; EXPRESSED DURING: 8 growth stages; CONTAINS InterPro DOMAIN/s: Protein of unknown function DUF221 (InterPro:IPR003864); BEST Arabidopsis thaliana protein match is: hypothetical protein 1 (TAIR:AT3G01100.1); Has 30201 Blast hits to 17322 proteins in 780 species: Archae - 12; Bacteria - 1…	1.54377	-1.54377	0		-1.10525	-2.03085	-1.56805	0.433202
AT3G51810	LATE EMBRYOGENESIS ABUNDANT 1 (EM1)	Encodes a ABA-inducible protein that accumulates during seed maturation, in parallel with its corresponding mRNA but with a 3 d delay. During germination, AtEm1 protein undergoes two successive cleavages before being degraded. Both proteins are more stable than the corresponding mRNA. The gene can be activated by the basic leucine zipper transcription factor ABI5. Expressed predominantly in prova…	1.81469	-1.81469	0		-2.37865	-2.30177	-2.34021	0.326282
AT1G08430	ALUMINUM-ACTIVATED MALATE TRANSPORTER 1 (ALMT1)	Encodes a Al-activated malate efflux transporter. Is essential for aluminum tolerance but does not represent the major Al tolerance QTL. Staurosporine and calyculin A both block all changes in AtALMT1 gene expression (as a result malate release is totally inhibited).	1.10615	-1.10615	2.38419e-07		-1.4373	-1.53657	-1.48694	0.311416
AT3G24510		Encodes a defensin-like (DEFL) family protein.	2.27325	-2.27325	-2.38419e-07		-2.68224	-2.76033	-2.72129	0.353972
AT5G35195		Encodes a defensin-like (DEFL) family protein.	1.21736	-1.21736	-2.38419e-07		-1.76653	-1.70445	-1.73549	0.290175
AT4G15530	PYRUVATE ORTHOPHOSPHATE DIKINASE (PPDK)	Encodes a dual-targeted protein believed to act as a pyruvate, orthophosphate dikinase. These enzymes are normally associated with C4 photosynthesis which does not occur in Arabidopsis. However, PPDK may play a role in remobilizing nitrogen during leaf senescence in Arabidopsis. The product of the long transcript (.1 gene model) was shown to be targeted to the chloroplast, whereas the shorter tra…	2.55515	-2.55515	2.38419e-07		-3.12906	-3.04223	-3.08564	0.350678
AT1G57777		Encodes a ECA1 gametogenesis related family protein	1.4909	-1.4909	-2.38419e-07		-1.02542	-1.97798	-1.5017	0.438567
AT5G36739		Encodes a ECA1 gametogenesis related family protein	1.11875	-1.11875	0		-1.39998	-1.60583	-1.50291	0.31281
AT3G30388		Encodes a ECA1 gametogenesis related family protein [pseudogene]	1.54377	-1.54377	0		-1.57836	-1.44589	-1.51212	0.430974
AT5G07530	GLYCINE RICH PROTEIN 17 (GRP17)	encodes a glycine-rich protein that has oleosin domain and is expressed specifically during flower stages 10 to 12. Protein is found on mature pollen coat.	1.71962	-1.71962	0		-2.65077	-2.60818	-2.62947	0.265878
AT2G40170	LATE EMBRYOGENESIS ABUNDANT 6 (GEA6)	Encodes a group 1 LEA gene that is activated by direct binding of ABI5 to its promoter and is involved in response to ABA. Is required for normal seed development. Involved in regulating the timing of dessication tolerance and rate of water loss during seed maturation.	0.633796	-0.633795	2.38419e-07		-2.51544	-1.9882	-2.25182	0.0816987
AT4G39917	LOW-MOLECULAR-WEIGHT CYSTEINE-RICH 45 (LCR45)	Encodes a member of a family of small,secreted, cysteine rich protein with sequence similarity to the PCP (pollen coat protein) gene family.	1.72731	-1.72731	-2.38419e-07		-2.21406	-2.2144	-2.21423	0.328406
AT4G10595	LOW-MOLECULAR-WEIGHT CYSTEINE-RICH 2 (LCR2)	Encodes a member of a family of small,secreted, cysteine rich protein with sequence similarity to the PCP (pollen coat protein) gene family.	1.10483	-1.10483	0		-1.654	-1.54529	-1.59964	0.285051
AT5G38330	LOW-MOLECULAR-WEIGHT CYSTEINE-RICH 80 (LCR80)	Encodes a member of a family of small,secreted, cysteine rich protein with sequence similarity to the PCP (pollen coat protein) gene family. Predicted to encode a PR (pathogenesis-related) protein. Belongs to the plant defensin (PDF) family with the following members: At1g75830/PDF1.1, At5g44420/PDF1.2a, At2g26020/PDF1.2b, At5g44430/PDF1.2c, At2g26010/PDF1.3, At1g19610/PDF1.4, At1g55010/PDF1.5, A…	1.1458	-1.1458	0		-1.6515	-1.40653	-1.52901	0.315767
AT2G40220	ABA INSENSITIVE 4 (ABI4)	Encodes a member of the DREB subfamily A-3 of ERF/AP2 transcription factor family (ABI4). The protein contains one AP2 domain. There is only one member in this family. Involved in abscisic acid (ABA) signal transduction, ABA-mediated glucose response, and hexokinase-dependent sugar responses. Acts downstream of GUN1 in retrograde signaling. Expressed most abundantly in developing siliques and to …	1.20025	-1.20025	2.38419e-07		-1.44242	-1.7843	-1.61336	0.314708
AT1G04370	ETHYLENE-RESPONSIVE ELEMENT BINDING FACTOR 14 (ERF14)	encodes a member of the ERF (ethylene response factor) subfamily B-3 of ERF/AP2 transcription factor family. The protein contains one AP2 domain. There are 18 members in this subfamily including ATERF-1, ATERF-2, AND ATERF-5.	1.99363	-1.99363	2.38419e-07		-2.51378	-2.48072	-2.49725	0.336971
AT3G51590	LIPID TRANSFER PROTEIN 12 (LTP12)	Encodes a member of the lipid transfer protein family. Proteins of this family are generally small (~9 kD), basic, expressed abundantly and contain eight Cys residues. The proteins can bind fatty acids and acylCoA esters and can transfer several different phospholipids. They are localized to the cell wall. The LTP12 promoter is active exclusively in the tapetum during the uninucleate microspore a…	4.24364	-4.24364	0		-4.77089	-4.28682	-4.52886	0.39826
AT1G49270	PROLINE-RICH EXTENSIN-LIKE RECEPTOR KINASE 7 (PERK7)	Encodes a member of the proline-rich extensin-like receptor kinase (PERK) family. This family consists of 15 predicted receptor kinases (PMID: 15653807).	1.14026	-1.14026	-2.38419e-07		-3.01659	-2.99505	-3.00582	0.118812
AT3G24400	PROLINE-RICH EXTENSIN-LIKE RECEPTOR KINASE 2 (PERK2)	Encodes a member of the proline-rich extensin-like receptor kinase (PERK) family. This family consists of 15 predicted receptor kinases (PMID: 15653807).	0.224475	-0.224476	-2.38419e-07		-1.38901	-1.57987	-1.48444	0.0259537
AT4G27920	PYR1-LIKE 10 (PYL10)	Encodes a member of the PYR (pyrabactin resistance )/PYL(PYR1-like)/RCAR (regulatory components of ABA receptor) family proteins with 14 members. PYR/PYL/RCAR family proteins function as abscisic acid sensors. Mediate ABA-dependent regulation of protein phosphatase 2Cs ABI1 and ABI2.	1.10013	-1.10013	2.38419e-07		-1.63465	-1.58722	-1.61093	0.280776
AT2G33270	ACHT3	Encodes a member of the thioredoxin family protein. Located in the chloroplast.	1.06102	-1.06102	0		-3.13958	-3.13049	-3.13504	0.0979951
AT5G26692		Encodes a Plant thionin family protein	0.486896	-0.486896	2.38419e-07		-1.77373	-2.35323	-2.06348	0.0678144
AT1G75940	ATA27	encodes a protein similar to the BGL4 beta-glucosidase from Brassica napus. The ATA27 protein is predicted to have an ER retention signal and an acidic isoelectric point, suggesting that it may be localized to the ER lumen.	2.00792	-2.00792	-2.38419e-07		-2.41778	-2.47526	-2.44652	0.347319
AT4G15500	UGT84A4	Encodes a protein that might have sinapic acid:UDP-glucose glucosyltransferase activity.	0.267786	-0.267786	0		-1.43399	-2.46595	-1.94997	0.0785477
AT3G06260	GALACTURONOSYLTRANSFERASE-LIKE 4 (GATL4)	Encodes a protein with putative galacturonosyltransferase activity.	1.6324	-1.6324	0		-1.76285	-2.11949	-1.94117	0.358661
AT1G31740	BETA-GALACTOSIDASE 15 (BGAL15)	Encodes a putative &beta;-galactosidase.	2.62104	-2.62104	0		-3.15071	-3.10813	-3.12942	0.354915
AT5G64770	ROOT MERISTEM GROWTH FACTOR 9 (RGF9)	Encodes a root meristem growth factor (RGF). Belongs to a family of functionally redundant homologous peptides that are secreted, tyrosine-sulfated, and expressed mainly in the stem cell area and the innermost layer of central columella cells. RGFs are required for maintenance of the root stem cell niche and transit amplifying cell proliferation. Members of this family include: At5g60810 (RGF1), …	2.08778	-2.08778	-2.38419e-07		-2.82914	-3.00929	-2.91921	0.297252
AT4G04930	DES-1-LIKE	Encodes a sphingolipid delta4-desaturase, involved in sphingolipid biosynthesis. Specifically expressed in floral tissues. Knockout mutants were devoid of sphinga-4,8-dienine in floral tissues.	1.17613	-1.17613	-2.38419e-07		-1.71308	-1.66322	-1.68815	0.287749
AT4G24640	APPB1	Encodes AppB protein (AppB1).	1.80942	-1.80941	2.38419e-07		-2.19631	-2.2965	-2.24641	0.340413
AT4G29470	PHOSPHOLIPASE A2 DELTA (PLA2-DELTA)	Encodes one of the four Arabidopsis phospholipase PLA2 parologs: AT2G06925 (PLA2-ALPHA), AT2G19690 (PLA2-BETA), AT4G29460 (PLA2-GAMMA) and AT4G29470 (PLA2-DELTA). Involved in pollen development and germination and tube growth.	0.961546	-0.961546	2.38419e-07		-2.40234	-1.6206	-2.01147	0.19222
AT4G23550	WRKY29	Encodes WRKY DNA-binding protein 29 (WRKY29).	1.23941	-1.23941	0		-1.14015	-1.70469	-1.42242	0.379495
AT3G26820		Esterase/lipase/thioesterase family protein; FUNCTIONS IN: transferase activity, transferring acyl groups other than amino-acyl groups, catalytic activity; INVOLVED IN: biological_process unknown; CONTAINS InterPro DOMAIN/s: Diacylglycerol acyltransferase (InterPro:IPR007130); BEST Arabidopsis thaliana protein match is: Esterase/lipase/thioesterase family protein (TAIR:AT3G26840.1); Has 441 Blast…	2.09684	-2.09684	-2.38419e-07		-1.90726	-2.58393	-2.24559	0.401231
AT3G29060		EXS (ERD1/XPR1/SYG1) family protein; LOCATED IN: integral to membrane; EXPRESSED IN: 6 plant structures; EXPRESSED DURING: L mature pollen stage, M germinated pollen stage, 4 anthesis, petal differentiation and expansion stage; CONTAINS InterPro DOMAIN/s: EXS, C-terminal (InterPro:IPR004342), SPX, N-terminal (InterPro:IPR004331); BEST Arabidopsis thaliana protein match is: EXS (ERD1/XPR1/SYG1) fa…	1.12387	-1.12387	-2.38419e-07		-1.15214	-2.38824	-1.77019	0.301563
AT2G26850		F-box family protein; FUNCTIONS IN: molecular_function unknown; INVOLVED IN: biological_process unknown; LOCATED IN: endomembrane system; EXPRESSED IN: 15 plant structures; EXPRESSED DURING: 6 growth stages; CONTAINS InterPro DOMAIN/s: F-box domain, cyclin-like (InterPro:IPR001810), F-box domain, Skp2-like (InterPro:IPR022364); BEST Arabidopsis thaliana protein match is: F-box family protein (TAI…	1.46008	-1.46008	2.38419e-07		-1.9946	-1.94716	-1.97088	0.309595
AT1G58310		F-box/RNI-like superfamily protein; CONTAINS InterPro DOMAIN/s: F-box domain, cyclin-like (InterPro:IPR001810), FBD-like (InterPro:IPR006566), F-box domain, Skp2-like (InterPro:IPR022364), Leucine-rich repeat 2 (InterPro:IPR013101); BEST Arabidopsis thaliana protein match is: F-box/RNI-like superfamily protein (TAIR:AT4G14096.1); Has 1992 Blast hits to 1933 proteins in 26 species: Archae - 0; Bac…	0.41416	-0.41416	0		-2.54569	-2.28146	-2.41358	0.0309435
AT5G44980		F-box/RNI-like/FBD-like domains-containing protein; CONTAINS InterPro DOMAIN/s: F-box domain, cyclin-like (InterPro:IPR001810), FBD (InterPro:IPR013596), F-box domain, Skp2-like (InterPro:IPR022364), FBD-like (InterPro:IPR006566); BEST Arabidopsis thaliana protein match is: F-box/RNI-like/FBD-like domains-containing protein (TAIR:AT5G44960.1); Has 1984 Blast hits to 1940 proteins in 26 species: A…	0.29642	-0.29642	-2.38419e-07		-2.42428	-1.95273	-2.18851	0.0286699
AT1G26400		FAD-binding Berberine family protein; FUNCTIONS IN: electron carrier activity, oxidoreductase activity, FAD binding, catalytic activity; LOCATED IN: endomembrane system; CONTAINS InterPro DOMAIN/s: FAD-binding, type 2 (InterPro:IPR016166), Berberine/berberine-like (InterPro:IPR012951), FAD linked oxidase, N-terminal (InterPro:IPR006094); BEST Arabidopsis thaliana protein match is: FAD-binding Ber…	1.29373	-1.29373	0		-1.62144	-1.78081	-1.70113	0.319766
AT1G26380		FAD-binding Berberine family protein; FUNCTIONS IN: electron carrier activity, oxidoreductase activity, FAD binding, catalytic activity; LOCATED IN: endomembrane system; EXPRESSED IN: 9 plant structures; EXPRESSED DURING: LP.06 six leaves visible, LP.04 four leaves visible, 4 anthesis, LP.08 eight leaves visible; CONTAINS InterPro DOMAIN/s: FAD-binding, type 2 (InterPro:IPR016166), Berberine/berb…	2.23229	-2.23229	0		-3.56953	-2.87062	-3.22008	0.290177
AT2G24450	FASCICLIN-LIKE ARABINOGALACTAN PROTEIN 3 PRECURSOR (FLA3)	FASCICLIN-like arabinogalactan protein 3 precursor (FLA3); FUNCTIONS IN: molecular_function unknown; INVOLVED IN: N-terminal protein myristoylation; LOCATED IN: anchored to membrane; EXPRESSED IN: 9 plant structures; EXPRESSED DURING: L mature pollen stage, M germinated pollen stage, 4 anthesis, C globular stage, petal differentiation and expansion stage; CONTAINS InterPro DOMAIN/s: FAS1 domain (…	0.937054	-0.937054	0		-1.49384	-1.4729	-1.48337	0.254271
AT5G10000	FERREDOXIN 4 (FD4)	ferredoxin 4 (FD4); FUNCTIONS IN: electron carrier activity, iron-sulfur cluster binding, 2 iron, 2 sulfur cluster binding; INVOLVED IN: electron transport chain; CONTAINS InterPro DOMAIN/s: 2Fe-2S ferredoxin, iron-sulphur binding site (InterPro:IPR006058), Ferredoxin (InterPro:IPR001041), Ferredoxin [2Fe-2S], plant (InterPro:IPR010241), Beta-grasp fold, ferredoxin-type (InterPro:IPR012675); BEST…	1.28246	-1.28246	2.38419e-07		-1.24203	-1.76955	-1.50579	0.36907
AT5G60010		ferric reductase-like transmembrane component family protein; FUNCTIONS IN: in 8 functions; INVOLVED IN: oxidation reduction; LOCATED IN: integral to membrane, membrane; EXPRESSED IN: 7 plant structures; EXPRESSED DURING: L mature pollen stage, M germinated pollen stage, 4 anthesis, LP.10 ten leaves visible, petal differentiation and expansion stage; CONTAINS InterPro DOMAIN/s: Ferredoxin reducta…	1.10013	-1.10013	2.38419e-07		-1.62497	-1.58722	-1.60609	0.281793
AT3G61010		Ferritin/ribonucleotide reductase-like family protein; FUNCTIONS IN: hydrolase activity, acting on glycosyl bonds, oxidoreductase activity, ferric iron binding, binding, transition metal ion binding; INVOLVED IN: oxidation reduction, cellular iron ion homeostasis, iron ion transport; EXPRESSED IN: 22 plant structures; EXPRESSED DURING: 13 growth stages; CONTAINS InterPro DOMAIN/s: Ferritin, N-ter…	1.6676	-1.66759	2.38419e-07		-2.17326	-2.15468	-2.16397	0.323914
AT4G03723		FUNCTIONS IN: molecular_function unknown; INVOLVED IN: biological_process unknown; LOCATED IN: cellular_component unknown; BEST Arabidopsis thaliana protein match is: zinc ion binding (TAIR:AT4G04775.1); Has 8 Blast hits to 8 proteins in 1 species: Archae - 0; Bacteria - 0; Metazoa - 0; Fungi - 0; Plants - 8; Viruses - 0; Other Eukaryotes - 0 (source: NCBI BLink).	3.11832	-3.11832	0		-3.79974	-3.82339	-3.81156	0.346093
AT5G36190		FUNCTIONS IN: molecular_function unknown; INVOLVED IN: biological_process unknown; LOCATED IN: endomembrane system; BEST Arabidopsis thaliana protein match is: F-box and associated interaction domains-containing protein (TAIR:AT5G36200.1); Has 1807 Blast hits to 1807 proteins in 277 species: Archae - 0; Bacteria - 0; Metazoa - 736; Fungi - 347; Plants - 385; Viruses - 0; Other Eukaryotes - 339 (s…	0.166029	-0.166029	-2.38419e-07		-1.24024	-2.15544	-1.69784	0.0732816
AT5G48210		FUNCTIONS IN: molecular_function unknown; INVOLVED IN: biological_process unknown; LOCATED IN: endomembrane system; EXPRESSED IN: petal, leaf whorl, sepal, flower; EXPRESSED DURING: petal differentiation and expansion stage; CONTAINS InterPro DOMAIN/s: Protein of unknown function DUF1278 (InterPro:IPR010701); BEST Arabidopsis thaliana protein match is: ECA1 gametogenesis related family protein (T…	1.47705	-1.47705	2.38419e-07		-2.05096	-1.96414	-2.00755	0.307222
AT4G19250		Galactose oxidase/kelch repeat superfamily protein; CONTAINS InterPro DOMAIN/s: Galactose oxidase/kelch, beta-propeller (InterPro:IPR011043), Kelch repeat type 1 (InterPro:IPR006652), Kelch related (InterPro:IPR013089), Kelch-type beta propeller (InterPro:IPR015915); BEST Arabidopsis thaliana protein match is: Galactose oxidase/kelch repeat superfamily protein (TAIR:AT4G19330.1); Has 948 Blast hi…	1.55703	-1.55703	0		-2.20005	-2.17671	-2.18838	0.295097
AT1G20130		GDSL-like Lipase/Acylhydrolase superfamily protein; FUNCTIONS IN: structural constituent of cell wall, lipase activity, hydrolase activity, acting on ester bonds; INVOLVED IN: lipid metabolic process; CONTAINS InterPro DOMAIN/s: Pistil-specific extensin-like protein (InterPro:IPR003882), Lipase, GDSL, active site (InterPro:IPR008265), Lipase, GDSL (InterPro:IPR001087); BEST Arabidopsis thaliana p…	1.61645	-1.61645	2.38419e-07		-2.15096	-1.51857	-1.83477	0.381223
AT4G19800		Glycosyl hydrolase family protein with chitinase insertion domain; FUNCTIONS IN: cation binding, hydrolase activity, hydrolyzing O-glycosyl compounds, chitinase activity, catalytic activity; INVOLVED IN: carbohydrate metabolic process; LOCATED IN: cellular_component unknown; CONTAINS InterPro DOMAIN/s: Glycoside hydrolase, family 18, catalytic domain (InterPro:IPR001223), Chitinase II (InterPro:I…	1.15896	-1.15896	-2.38419e-07		-1.72295	-1.64604	-1.6845	0.283475
AT5G20390		Glycosyl hydrolase superfamily protein; FUNCTIONS IN: cation binding, hydrolase activity, hydrolyzing O-glycosyl compounds, catalytic activity; INVOLVED IN: carbohydrate metabolic process; LOCATED IN: endomembrane system; EXPRESSED IN: 7 plant structures; EXPRESSED DURING: L mature pollen stage, M germinated pollen stage, 4 anthesis, C globular stage; CONTAINS InterPro DOMAIN/s: Glycoside hydrola…	1.44558	-1.44558	0		-1.85623	-2.48996	-2.17309	0.279728
AT5G19610	GNOM-LIKE 2 (GNL2)	GNOM-like 2 (GNL2); FUNCTIONS IN: ARF guanyl-nucleotide exchange factor activity; INVOLVED IN: pollen germination; LOCATED IN: intracellular; EXPRESSED IN: petal, leaf whorl, male gametophyte, flower, pollen tube; EXPRESSED DURING: L mature pollen stage, M germinated pollen stage, 4 anthesis, petal differentiation and expansion stage; CONTAINS InterPro DOMAIN/s: SEC7-like (InterPro:IPR000904); BE…	1.14136	-1.14136	2.38419e-07		-1.65658	-1.62845	-1.64251	0.286784
AT5G67411		GRAS family transcription factor; CONTAINS InterPro DOMAIN/s: Transcription factor GRAS (InterPro:IPR005202); BEST Arabidopsis thaliana protein match is: GRAS family transcription factor (TAIR:AT3G49950.1); Has 1527 Blast hits to 1517 proteins in 214 species: Archae - 0; Bacteria - 2; Metazoa - 0; Fungi - 0; Plants - 1525; Viruses - 0; Other Eukaryotes - 0 (source: NCBI BLink).	1.26015	-1.26015	0		-1.81423	-1.74724	-1.78073	0.293294
AT3G13010		hAT transposon superfamily protein; FUNCTIONS IN: protein dimerization activity; INVOLVED IN: biological_process unknown; LOCATED IN: cellular_component unknown; CONTAINS InterPro DOMAIN/s: HAT dimerisation (InterPro:IPR008906), Protein of unknown function DUF659 (InterPro:IPR007021); BEST Arabidopsis thaliana protein match is: hAT transposon superfamily protein (TAIR:AT3G13020.1); Has 542 Blast …	2.22929	-2.22929	0		-2.75896	-2.71637	-2.73766	0.344357
AT2G36020	HVA22-LIKE PROTEIN J (HVA22J)	HVA22-like protein J (HVA22J); FUNCTIONS IN: molecular_function unknown; INVOLVED IN: biological_process unknown; LOCATED IN: endomembrane system; EXPRESSED IN: 10 plant structures; EXPRESSED DURING: L mature pollen stage, M germinated pollen stage, 4 anthesis, C globular stage, petal differentiation and expansion stage; CONTAINS InterPro DOMAIN/s: TB2/DP1/HVA22 related protein (InterPro:IPR00434…	1.23177	-1.23177	0		-2.22188	-2.02511	-2.12349	0.227852
AT5G49270	SHAVEN 2 (SHV2)	Involved in successfully establishing tip growth in root hairs.	0.94975	-0.94975	0		-1.16843	-1.73287	-1.45065	0.28074
AT3G53040		late embryogenesis abundant protein, putative / LEA protein, putative; INVOLVED IN: embryo development ending in seed dormancy; EXPRESSED IN: seed; CONTAINS InterPro DOMAIN/s: Late embryogenesis abundant protein, group 4 (InterPro:IPR004238); BEST Arabidopsis thaliana protein match is: embryonic cell protein 63 (TAIR:AT2G36640.1); Has 58153 Blast hits to 33178 proteins in 2866 species: Archae - 7…	1.33199	-1.33199	0		-1.08023	-1.58371	-1.33197	0.429408
AT1G07560		Leucine-rich repeat protein kinase family protein; FUNCTIONS IN: kinase activity; INVOLVED IN: protein amino acid phosphorylation; LOCATED IN: endomembrane system; EXPRESSED IN: root; CONTAINS InterPro DOMAIN/s: Protein kinase, ATP binding site (InterPro:IPR017441), Protein kinase, catalytic domain (InterPro:IPR000719), Serine/threonine-protein kinase-like domain (InterPro:IPR017442), Protein kin…	2.44573	-2.44573	0		-3.80337	-3.25584	-3.5296	0.287946
AT1G56145		Leucine-rich repeat transmembrane protein kinase; FUNCTIONS IN: protein serine/threonine kinase activity, protein kinase activity, ATP binding; INVOLVED IN: protein amino acid phosphorylation; EXPRESSED IN: 18 plant structures; EXPRESSED DURING: 7 growth stages; CONTAINS InterPro DOMAIN/s: Serine/threonine-protein kinase domain (InterPro:IPR002290), Leucine-rich repeat (InterPro:IPR001611), Serin…	0.62908	-0.62908	0		-1.2193	-1.15435	-1.18682	0.200233
AT5G07560	GLYCINE-RICH PROTEIN 20 (GRP20)	Lipid-binding oleosins, glycine-rich protein.	0.113568	-0.113568	0		-2.58786	-1.58374	-2.0858	0.0558493
AT5G39020		Malectin/receptor-like protein kinase family protein; FUNCTIONS IN: protein serine/threonine kinase activity, protein kinase activity, kinase activity, ATP binding; INVOLVED IN: protein amino acid phosphorylation; LOCATED IN: endomembrane system; EXPRESSED IN: 14 plant structures; EXPRESSED DURING: 9 growth stages; CONTAINS InterPro DOMAIN/s: Protein kinase, ATP binding site (InterPro:IPR017441),…	0.990322	-0.990322	0		-1.68907	-2.34827	-2.01867	0.192776
AT5G35950		Mannose-binding lectin superfamily protein; CONTAINS InterPro DOMAIN/s: Mannose-binding lectin (InterPro:IPR001229); BEST Arabidopsis thaliana protein match is: Mannose-binding lectin superfamily protein (TAIR:AT5G35940.1); Has 1807 Blast hits to 1807 proteins in 277 species: Archae - 0; Bacteria - 0; Metazoa - 736; Fungi - 347; Plants - 385; Viruses - 0; Other Eukaryotes - 339 (source: NCBI BLin…	1.50515	-1.50515	0		-1.73726	-1.48679	-1.61202	0.397598
AT1G61563	RALF-LIKE 8 (RALFL8)	Member of a diversely expressed predicted peptide family showing sequence similarity to tobacco Rapid Alkalinization Factor (RALF), and is believed to play an essential role in the physiology of Arabidopsis. Consists of a single exon and is characterized by a conserved C-terminal motif and N-terminal signal peptide.	1.52535	-1.52535	2.38419e-07		-2.93019	-2.8876	-2.9089	0.196792
AT3G25165	RALF-LIKE 25 (RALFL25)	Member of a diversely expressed predicted peptide family showing sequence similarity to tobacco Rapid Alkalinization Factor (RALF), and is believed to play an essential role in the physiology of Arabidopsis. Consists of a single exon and is characterized by a conserved C-terminal motif and N-terminal signal peptide.	0.802111	-0.802111	0		-2.38224	-2.60771	-2.49497	0.0912079
AT1G28270	RALF-LIKE 4 (RALFL4)	Member of a diversely expressed predicted peptide family showing sequence similarity to tobacco Rapid Alkalinization Factor (RALF), and is believed to play an essential role in the physiology of Arabidopsis. Consists of a single exon and is characterized by a conserved C-terminal motif and N-terminal signal peptide.	1.54731	-1.54731	0		-2.08426	-2.0344	-2.05933	0.314714
AT4G18190	PURINE PERMEASE 6 (PUP6)	Member of a family of proteins related to PUP1, a purine transporter. May be involved in the transport of purine and purine derivatives such as cytokinins, across the plasma membrane.	3.12322	-3.12322	0		-5.37407	-5.29223	-5.33315	0.229864
AT4G18190	PURINE PERMEASE 6 (PUP6)	Member of a family of proteins related to PUP1, a purine transporter. May be involved in the transport of purine and purine derivatives such as cytokinins, across the plasma membrane.	3.98816	-3.98816	0		-4.72062	-2.714	-3.71731	0.461443
AT4G18195	PURINE PERMEASE 8 (PUP8)	Member of a family of proteins related to PUP1, a purine transporter. May be involved in the transport of purine and purine derivatives such as cytokinins, across the plasma membrane.	0.618221	-0.618221	0		-1.07572	-3.14713	-2.11143	0.222134
AT2G31085	CLAVATA3/ESR-RELATED 6 (CLE6)	Member of a large family of putative ligands homologous to the Clavata3 gene. Consists of a single exon. Can replace CLV3 function in vivo.	1.77325	-1.77325	0		-2.32007	-2.19015	-2.25511	0.33159
AT3G47790	ATP-BINDING CASSETTE A8 (ABCA8)	member of ATH subfamily	2.06933	-2.06933	2.38419e-07		-4.17091	-2.61081	-3.39086	0.264923
AT5G61690	ATP-BINDING CASSETTE A11 (ABCA11)	member of ATH subfamily	0.768339	-0.768339	-2.38419e-07		-1.5695	-1.94464	-1.75707	0.156419
AT2G31500	CALCIUM-DEPENDENT PROTEIN KINASE 24 (CPK24)	member of Calcium Dependent Protein Kinase	0.805882	-0.805882	2.38419e-07		-2.95217	-1.40129	-2.17673	0.191006
AT4G37410	CYTOCHROME P450, FAMILY 81, SUBFAMILY F, POLYPEPTIDE 4 (CYP81F4)	member of CYP81F	1.7934	-1.7934	2.38419e-07		-2.28624	-2.76302	-2.52463	0.297628
AT5G67080	MITOGEN-ACTIVATED PROTEIN KINASE KINASE KINASE 19 (MAPKKK19)	member of MEKK subfamily	1.14136	-1.14136	2.38419e-07		-1.71029	-1.60236	-1.65632	0.284219
AT2G24720	GLUTAMATE RECEPTOR 2.2 (GLR2.2)	member of Putative ligand-gated ion channel subunit family	2.22434	-2.22434	-2.38419e-07		-2.73957	-2.71143	-2.7255	0.345183
AT5G27100	GLUTAMATE RECEPTOR 2.1 (GLR2.1)	member of Putative ligand-gated ion channel subunit family	1.54885	-1.54885	2.38419e-07		-2.01406	-2.03593	-2.025	0.32117
AT1G08150	ATCHX5	member of Putative Na+/H+ antiporter family	0.867285	-0.867286	-2.38419e-07		-1.99696	-1.9973	-1.99713	0.14787
AT1G05580	CATION/H+ EXCHANGER 23 (CHX23)	member of Putative Na+/H+ antiporter family	1.7044	-1.7044	0		-1.42673	-1.6927	-1.55972	0.457897
AT1G01980		member of Reticuline oxidase-like family	1.11041	-1.11041	-2.38419e-07		-3.10863	-3.39935	-3.25399	0.100845
AT4G30140	CUTICLE DESTRUCTING FACTOR 1 (CDEF1)	Member of the GDSL lipase/esterase family of proteins that functions as cutinase. Expressed in pollen and at the zone of lateral root emergence.	0.990952	-0.990952	0		-1.20668	-2.19595	-1.70132	0.264305
AT4G25560	MYB DOMAIN PROTEIN 18 (MYB18)	Member of the R2R3 factor gene family.	1.35883	-1.35883	0		-1.9033	-1.84592	-1.87461	0.301793
AT5G32590		myosin heavy chain-related; BEST Arabidopsis thaliana protein match is: unknown protein (TAIR:AT3G43148.1); Has 35333 Blast hits to 34131 proteins in 2444 species: Archae - 798; Bacteria - 22429; Metazoa - 974; Fungi - 991; Plants - 531; Viruses - 0; Other Eukaryotes - 9610 (source: NCBI BLink).	1.37833	-1.37833	-2.38419e-07		-1.908	-1.86541	-1.8867	0.304558
AT1G76470		NAD(P)-binding Rossmann-fold superfamily protein; FUNCTIONS IN: coenzyme binding, binding, cinnamoyl-CoA reductase activity, catalytic activity; INVOLVED IN: lignin biosynthetic process, cellular metabolic process, metabolic process; LOCATED IN: endomembrane system; EXPRESSED IN: leaf whorl, sepal, male gametophyte, flower, stamen; EXPRESSED DURING: 4 anthesis, petal differentiation and expansion…	2.4524	-2.4524	0		-4.51494	-4.65429	-4.58462	0.202609
AT4G28040		nodulin MtN21 /EamA-like transporter family protein; LOCATED IN: endomembrane system, membrane; EXPRESSED IN: 6 plant structures; EXPRESSED DURING: 4 anthesis, petal differentiation and expansion stage; CONTAINS InterPro DOMAIN/s: Protein of unknown function DUF6, transmembrane (InterPro:IPR000620); BEST Arabidopsis thaliana protein match is: nodulin MtN21 /EamA-like transporter family protein (T…	1.91505	-1.91505	-2.38419e-07		-1.64678	-1.83882	-1.7428	0.459338
AT2G23740		nucleic acid binding;sequence-specific DNA binding transcription factors;zinc ion binding; FUNCTIONS IN: sequence-specific DNA binding transcription factor activity, zinc ion binding, nucleic acid binding; INVOLVED IN: chromatin modification; LOCATED IN: intracellular, nucleus; EXPRESSED IN: 22 plant structures; EXPRESSED DURING: 13 growth stages; CONTAINS InterPro DOMAIN/s: Zinc finger, C2H2-lik…	0.730855	-0.730855	2.38419e-07		-1.69855	-1.25793	-1.47824	0.19242
AT5G40900		Nucleotide-diphospho-sugar transferase family protein; FUNCTIONS IN: molecular_function unknown; INVOLVED IN: biological_process unknown; LOCATED IN: endomembrane system; CONTAINS InterPro DOMAIN/s: Nucleotide-diphospho-sugar transferase, predicted (InterPro:IPR005069); BEST Arabidopsis thaliana protein match is: Nucleotide-diphospho-sugar transferase family protein (TAIR:AT1G14590.1); Has 30201 …	1.18457	-1.18457	4.76837e-07		-1.11323	-1.67165	-1.39244	0.371037
AT2G48080		oxidoreductase, 2OG-Fe(II) oxygenase family protein; BEST Arabidopsis thaliana protein match is: oxidoreductase, 2OG-Fe(II) oxygenase family protein (TAIR:AT4G02940.1); Has 179 Blast hits to 160 proteins in 29 species: Archae - 0; Bacteria - 0; Metazoa - 24; Fungi - 0; Plants - 151; Viruses - 0; Other Eukaryotes - 4 (source: NCBI BLink).	2.98608	-2.98608	0		-2.92114	-2.24477	-2.58295	0.480636
AT5G17730		P-loop containing nucleoside triphosphate hydrolases superfamily protein; FUNCTIONS IN: nucleoside-triphosphatase activity, ATPase activity, nucleotide binding, ATP binding; INVOLVED IN: biological_process unknown; LOCATED IN: endomembrane system; CONTAINS InterPro DOMAIN/s: ATPase, AAA-type, core (InterPro:IPR003959), ATPase, AAA+ type, core (InterPro:IPR003593); BEST Arabidopsis thaliana protei…	1.3041	-1.3041	0		-1.05362	-1.79119	-1.4224	0.404044
AT5G15110		Pectate lyase family protein; FUNCTIONS IN: lyase activity, pectate lyase activity; INVOLVED IN: biological_process unknown; LOCATED IN: endomembrane system; EXPRESSED IN: 9 plant structures; EXPRESSED DURING: L mature pollen stage, M germinated pollen stage, 4 anthesis, C globular stage, petal differentiation and expansion stage; CONTAINS InterPro DOMAIN/s: Pectin lyase fold/virulence factor (In…	1.39199	-1.39199	0		-1.87028	-1.3885	-1.62939	0.367971
AT5G48140		Pectin lyase-like superfamily protein; FUNCTIONS IN: polygalacturonase activity; INVOLVED IN: carbohydrate metabolic process; LOCATED IN: endomembrane system; EXPRESSED IN: 12 plant structures; EXPRESSED DURING: 6 growth stages; CONTAINS InterPro DOMAIN/s: Pectin lyase fold/virulence factor (InterPro:IPR011050), Pectin lyase fold (InterPro:IPR012334), Glycoside hydrolase, family 28 (InterPro:IPR0…	1.67783	-1.67783	0		-1.63585	-3.65583	-2.64584	0.309226
AT2G23900		Pectin lyase-like superfamily protein; FUNCTIONS IN: polygalacturonase activity; INVOLVED IN: carbohydrate metabolic process; LOCATED IN: endomembrane system; EXPRESSED IN: 9 plant structures; EXPRESSED DURING: L mature pollen stage, M germinated pollen stage, 4 anthesis, C globular stage, petal differentiation and expansion stage; CONTAINS InterPro DOMAIN/s: Pectin lyase fold/virulence factor (I…	0.345701	-0.3457	2.38419e-07		-2.45293	-1.366	-1.90946	0.097437
AT1G24110		Peroxidase superfamily protein; FUNCTIONS IN: peroxidase activity, heme binding; INVOLVED IN: response to oxidative stress, oxidation reduction; LOCATED IN: endomembrane system; EXPRESSED IN: sepal, male gametophyte, flower, pollen tube; EXPRESSED DURING: L mature pollen stage, M germinated pollen stage, 4 anthesis; CONTAINS InterPro DOMAIN/s: Haem peroxidase (InterPro:IPR010255), Plant peroxidas…	0.807766	-0.807766	-2.38419e-07		-1.46398	-1.95311	-1.70854	0.180224
AT5G47000		Peroxidase superfamily protein; FUNCTIONS IN: peroxidase activity, xylan 1,4-beta-xylosidase activity; INVOLVED IN: oxidation reduction, response to oxidative stress; LOCATED IN: endomembrane system; EXPRESSED IN: 13 plant structures; EXPRESSED DURING: L mature pollen stage, M germinated pollen stage, 4 anthesis, C globular stage, petal differentiation and expansion stage; CONTAINS InterPro DOMAI…	1.83299	-1.83299	0		-2.40909	-1.93841	-2.17375	0.360542
AT3G01310		Phosphoglycerate mutase-like family protein; FUNCTIONS IN: oxidoreductase activity, transition metal ion binding, acid phosphatase activity; INVOLVED IN: oxidation reduction; LOCATED IN: plasma membrane; EXPRESSED IN: 24 plant structures; EXPRESSED DURING: 13 growth stages; CONTAINS InterPro DOMAIN/s: ATP-grasp fold, RimK-type (InterPro:IPR013651), Histidine phosphatase superfamily, clade-2 (Inte…	1.11758	-1.11758	-2.38419e-07		-1.23911	-1.04955	-1.14433	0.414927
AT4G02250		Plant invertase/pectin methylesterase inhibitor superfamily protein; FUNCTIONS IN: enzyme inhibitor activity, pectinesterase inhibitor activity, pectinesterase activity; INVOLVED IN: biological_process unknown; LOCATED IN: endomembrane system; EXPRESSED IN: 9 plant structures; EXPRESSED DURING: L mature pollen stage, M germinated pollen stage, 4 anthesis, C globular stage, petal differentiation a…	1.36768	-1.36768	2.38419e-07		-1.92986	-2.54762	-2.23874	0.251415
AT3G13229		Plant protein of unknown function (DUF868); FUNCTIONS IN: molecular_function unknown; INVOLVED IN: biological_process unknown; LOCATED IN: endomembrane system; CONTAINS InterPro DOMAIN/s: Protein of unknown function DUF868, plant (InterPro:IPR008586); BEST Arabidopsis thaliana protein match is: Plant protein of unknown function (DUF868) (TAIR:AT4G12690.2); Has 284 Blast hits to 284 proteins in 16…	1.00898	-1.00898	0		-1.132	-2.77413	-1.95306	0.272077
AT3G01870		Plant protein of unknown function (DUF946); FUNCTIONS IN: molecular_function unknown; INVOLVED IN: biological_process unknown; LOCATED IN: endomembrane system; CONTAINS InterPro DOMAIN/s: Protein of unknown function DUF946 (InterPro:IPR009291); BEST Arabidopsis thaliana protein match is: Plant protein of unknown function (DUF946) (TAIR:AT3G01880.1); Has 265 Blast hits to 263 proteins in 69 specie…	1.07127	-1.07127	4.76837e-07		-1.63029	-1.55836	-1.59432	0.275286
AT3G27329		Plant self-incompatibility protein S1 family; FUNCTIONS IN: molecular_function unknown; INVOLVED IN: biological_process unknown; LOCATED IN: cellular_component unknown; CONTAINS InterPro DOMAIN/s: Plant self-incompatibility S1 (InterPro:IPR010264); BEST Arabidopsis thaliana protein match is: Plant self-incompatibility protein S1 family (TAIR:AT3G27331.1); Has 30201 Blast hits to 17322 proteins in…	1.5257	-1.5257	0		-1.89516	-2.01278	-1.95397	0.329021
AT1G11765		Plant self-incompatibility protein S1 family; FUNCTIONS IN: molecular_function unknown; INVOLVED IN: biological_process unknown; LOCATED IN: endomembrane system; CONTAINS InterPro DOMAIN/s: Plant self-incompatibility S1 (InterPro:IPR010264); BEST Arabidopsis thaliana protein match is: Plant self-incompatibility protein S1 family (TAIR:AT3G26880.1); Has 176 Blast hits to 174 proteins in 10 species…	0.664695	-0.664695	0		-2.59235	-2.01603	-2.30419	0.0862575
AT3G55672		Plant self-incompatibility protein S1 family; FUNCTIONS IN: molecular_function unknown; INVOLVED IN: biological_process unknown; LOCATED IN: endomembrane system; CONTAINS InterPro DOMAIN/s: Plant self-incompatibility S1 (InterPro:IPR010264); BEST Arabidopsis thaliana protein match is: Plant self-incompatibility protein S1 family (TAIR:AT3G55665.1); Has 30201 Blast hits to 17322 proteins in 780 sp…	1.26392	-1.26392	-2.38419e-07		-1.76483	-1.751	-1.75792	0.298813
AT3G55665		Plant self-incompatibility protein S1 family; FUNCTIONS IN: molecular_function unknown; INVOLVED IN: biological_process unknown; LOCATED IN: endomembrane system; CONTAINS InterPro DOMAIN/s: Plant self-incompatibility S1 (InterPro:IPR010264); BEST Arabidopsis thaliana protein match is: Plant self-incompatibility protein S1 family (TAIR:AT3G55672.1); Has 255 Blast hits to 244 proteins in 13 species…	1.17613	-1.17613	-2.38419e-07		-1.7253	-1.66322	-1.69426	0.286526
AT5G26060		Plant self-incompatibility protein S1 family; FUNCTIONS IN: molecular_function unknown; INVOLVED IN: biological_process unknown; LOCATED IN: endomembrane system; EXPRESSED IN: 9 plant structures; EXPRESSED DURING: L mature pollen stage, M germinated pollen stage, 4 anthesis, C globular stage, petal differentiation and expansion stage; CONTAINS InterPro DOMAIN/s: Plant self-incompatibility S1 (Int…	1.48048	-1.48048	-2.38419e-07		-2.02476	-1.96757	-1.99616	0.310023
AT3G26860		Plant self-incompatibility protein S1 family; FUNCTIONS IN: molecular_function unknown; INVOLVED IN: biological_process unknown; LOCATED IN: endomembrane system; EXPRESSED IN: 9 plant structures; EXPRESSED DURING: L mature pollen stage, M germinated pollen stage, 4 anthesis, C globular stage, petal differentiation and expansion stage; CONTAINS InterPro DOMAIN/s: Plant self-incompatibility S1 (Int…	1.2039	-1.2039	0		-1.44511	-2.0637	-1.75441	0.29359
AT3G26870		Plant self-incompatibility protein S1 family; FUNCTIONS IN: molecular_function unknown; INVOLVED IN: pollen tube growth; LOCATED IN: endomembrane system; EXPRESSED IN: male gametophyte, pollen tube; EXPRESSED DURING: M germinated pollen stage; CONTAINS InterPro DOMAIN/s: Plant self-incompatibility S1 (InterPro:IPR010264); BEST Arabidopsis thaliana protein match is: Plant self-incompatibility prot…	2.06635	-2.06635	-2.38419e-07		-2.61565	-2.55343	-2.58454	0.337545
AT3G09925		Pollen Ole e 1 allergen and extensin family protein; FUNCTIONS IN: molecular_function unknown; INVOLVED IN: biological_process unknown; LOCATED IN: endomembrane system; CONTAINS InterPro DOMAIN/s: Pollen Ole e 1 allergen/extensin (InterPro:IPR006041); BEST Arabidopsis thaliana protein match is: Pollen Ole e 1 allergen and extensin family protein (TAIR:AT5G05500.1); Has 222 Blast hits to 222 prote…	1.1095	-1.1095	-4.76837e-07		-1.06189	-1.59658	-1.32924	0.364271
AT1G29140		Pollen Ole e 1 allergen and extensin family protein; FUNCTIONS IN: molecular_function unknown; INVOLVED IN: biological_process unknown; LOCATED IN: endomembrane system; EXPRESSED IN: 9 plant structures; EXPRESSED DURING: L mature pollen stage, M germinated pollen stage, 4 anthesis, C globular stage, petal differentiation and expansion stage; CONTAINS InterPro DOMAIN/s: Pollen Ole e 1 allergen/ext…	0.864423	-0.864423	0		-2.24539	-1.34083	-1.79311	0.207458
AT1G27870		Polynucleotidyl transferase, ribonuclease H-like superfamily protein; FUNCTIONS IN: nucleic acid binding; INVOLVED IN: biological_process unknown; LOCATED IN: cellular_component unknown; CONTAINS InterPro DOMAIN/s: Polynucleotidyl transferase, ribonuclease H fold (InterPro:IPR012337), RNA-directed DNA polymerase (reverse transcriptase), related (InterPro:IPR015706); BEST Arabidopsis thaliana prot…	1.58344	-1.58344	2.38419e-07		-1.41341	-2.07052	-1.74197	0.394072
AT2G09795		Potential natural antisense gene, locus overlaps with AT2G09800	0.159921	-0.159921	0		-1.9525	-2.67943	-2.31596	0.0281622
AT3G22510		Pre-rRNA-processing protein TSR2, conserved region; CONTAINS InterPro DOMAIN/s: Pre-rRNA-processing protein TSR2, conserved region (InterPro:IPR019398); BEST Arabidopsis thaliana protein match is: Pre-rRNA-processing protein TSR2, conserved region (TAIR:AT5G27990.1); Has 206 Blast hits to 206 proteins in 102 species: Archae - 0; Bacteria - 0; Metazoa - 55; Fungi - 70; Plants - 52; Viruses - 0; Ot…	1.39929	-1.39929	0		-2.35112	-2.26429	-2.3077	0.241038
AT1G33370		pre-tRNA; tRNA-Gly (anticodon: ACC)	2.94708	-2.94708	2.38419e-07		-3.47682	-3.43416	-3.45549	0.361754
AT5G12000		Protein kinase protein with adenine nucleotide alpha hydrolases-like domain; FUNCTIONS IN: kinase activity; INVOLVED IN: protein amino acid phosphorylation, response to stress; EXPRESSED IN: 10 plant structures; EXPRESSED DURING: L mature pollen stage, M germinated pollen stage, 4 anthesis, C globular stage, petal differentiation and expansion stage; CONTAINS InterPro DOMAIN/s: UspA (InterPro:IPR…	1.3288	-1.3288	0		-2.11032	-3.33238	-2.72135	0.203857
AT5G12000		Protein kinase protein with adenine nucleotide alpha hydrolases-like domain; FUNCTIONS IN: kinase activity; INVOLVED IN: protein amino acid phosphorylation, response to stress; EXPRESSED IN: 10 plant structures; EXPRESSED DURING: L mature pollen stage, M germinated pollen stage, 4 anthesis, C globular stage, petal differentiation and expansion stage; CONTAINS InterPro DOMAIN/s: UspA (InterPro:IPR…	1.68319	-1.68319	2.38419e-07		-1.60356	-2.92582	-2.26469	0.33704
AT4G31230		Protein kinase protein with adenine nucleotide alpha hydrolases-like domain; FUNCTIONS IN: protein serine/threonine kinase activity, protein kinase activity, ATP binding; INVOLVED IN: protein amino acid phosphorylation, response to stress; LOCATED IN: cellular_component unknown; EXPRESSED IN: male gametophyte, flower; EXPRESSED DURING: 4 anthesis; CONTAINS InterPro DOMAIN/s: Rossmann-like alpha/b…	0.492969	-0.492969	0		-2.29725	-2.38236	-2.3398	0.0419279
AT1G72760		Protein kinase superfamily protein; FUNCTIONS IN: protein serine/threonine kinase activity, protein kinase activity, kinase activity, ATP binding; INVOLVED IN: protein amino acid phosphorylation, response to stress; LOCATED IN: cellular_component unknown; EXPRESSED IN: pollen tube; CONTAINS InterPro DOMAIN/s: UspA (InterPro:IPR006016), Protein kinase, catalytic domain (InterPro:IPR000719), Serine…	1.98815	-1.98815	2.38419e-07		-2.47492	-2.47523	-2.47508	0.33925
AT3G20530		Protein kinase superfamily protein; FUNCTIONS IN: protein serine/threonine kinase activity, protein kinase activity, kinase activity, ATP binding; INVOLVED IN: protein amino acid phosphorylation; EXPRESSED IN: 9 plant structures; EXPRESSED DURING: L mature pollen stage, M germinated pollen stage, 4 anthesis, C globular stage, petal differentiation and expansion stage; CONTAINS InterPro DOMAIN/s: …	1.15338	-1.15339	-2.38419e-07		-1.42865	-1.82347	-1.62606	0.299126
AT3G07070		Protein kinase superfamily protein; FUNCTIONS IN: protein serine/threonine kinase activity, protein kinase activity, kinase activity, ATP binding; INVOLVED IN: protein amino acid phosphorylation; LOCATED IN: cellular_component unknown; EXPRESSED IN: male gametophyte, flower, pollen tube; EXPRESSED DURING: L mature pollen stage, M germinated pollen stage, 4 anthesis; CONTAINS InterPro DOMAIN/s: Pr…	1.68875	-1.68875	2.38419e-07		-2.19918	-2.17584	-2.18751	0.324573
AT3G07070		Protein kinase superfamily protein; FUNCTIONS IN: protein serine/threonine kinase activity, protein kinase activity, kinase activity, ATP binding; INVOLVED IN: protein amino acid phosphorylation; LOCATED IN: cellular_component unknown; EXPRESSED IN: male gametophyte, flower, pollen tube; EXPRESSED DURING: L mature pollen stage, M germinated pollen stage, 4 anthesis; CONTAINS InterPro DOMAIN/s: Pr…	1.11875	-1.11875	0		-1.43619	-1.36992	-1.40306	0.33667
AT1G76370		Protein kinase superfamily protein; FUNCTIONS IN: protein serine/threonine kinase activity, protein kinase activity, kinase activity, ATP binding; INVOLVED IN: protein amino acid phosphorylation; LOCATED IN: chloroplast envelope; EXPRESSED IN: 10 plant structures; EXPRESSED DURING: L mature pollen stage, M germinated pollen stage, 4 anthesis, C globular stage, petal differentiation and expansion …	1.31118	-1.31118	2.38419e-07		-1.8312	-1.79826	-1.81473	0.300585
AT5G18910		Protein kinase superfamily protein; FUNCTIONS IN: protein serine/threonine kinase activity, protein kinase activity, kinase activity, ATP binding; INVOLVED IN: protein amino acid phosphorylation; LOCATED IN: peroxisome; EXPRESSED IN: 9 plant structures; EXPRESSED DURING: L mature pollen stage, M germinated pollen stage, 4 anthesis, C globular stage, petal differentiation and expansion stage; CONT…	1.14301	-1.14301	-4.76837e-07		-1.3353	-1.58915	-1.46223	0.331421
AT3G28790		Protein of unknown function (DUF1216); FUNCTIONS IN: molecular_function unknown; INVOLVED IN: biological_process unknown; LOCATED IN: endomembrane system; EXPRESSED IN: 9 plant structures; EXPRESSED DURING: L mature pollen stage, M germinated pollen stage, 4 anthesis, C globular stage, petal differentiation and expansion stage; CONTAINS InterPro DOMAIN/s: Protein of unknown function DUF1216 (Inte…	0.325678	-0.325678	2.38419e-07		-1.63865	-2.34268	-1.99067	0.0534271
AT1G29680		Protein of unknown function (DUF1264); CONTAINS InterPro DOMAIN/s: Protein of unknown function DUF1264 (InterPro:IPR010686); BEST Arabidopsis thaliana protein match is: Protein of unknown function (DUF1264) (TAIR:AT5G45690.1); Has 286 Blast hits to 286 proteins in 122 species: Archae - 0; Bacteria - 120; Metazoa - 0; Fungi - 64; Plants - 100; Viruses - 0; Other Eukaryotes - 2 (source: NCBI BLink).	0.446074	-0.446073	2.38419e-07		-2.43152	-1.60879	-2.02016	0.0795993
AT1G54095		Protein of unknown function (DUF1677); CONTAINS InterPro DOMAIN/s: Protein of unknown function DUF1677, plant (InterPro:IPR012876); BEST Arabidopsis thaliana protein match is: Protein of unknown function (DUF1677) (TAIR:AT1G72510.2); Has 244 Blast hits to 244 proteins in 14 species: Archae - 0; Bacteria - 0; Metazoa - 0; Fungi - 0; Plants - 244; Viruses - 0; Other Eukaryotes - 0 (source: NCBI BLi…	1.26766	-1.26766	0		-1.79733	-1.75475	-1.77604	0.296261
AT5G46810		Protein of Unknown Function (DUF239); CONTAINS InterPro DOMAIN/s: Protein of unknown function DUF239, plant (InterPro:IPR004314); BEST Arabidopsis thaliana protein match is: Protein of Unknown Function (DUF239) (TAIR:AT5G46820.1); Has 1807 Blast hits to 1807 proteins in 277 species: Archae - 0; Bacteria - 0; Metazoa - 736; Fungi - 347; Plants - 385; Viruses - 0; Other Eukaryotes - 339 (source: NC…	1.63465	-1.63465	0		-2.19861	-1.06847	-1.63354	0.444619
AT1G27580		Protein of unknown function (DUF295); CONTAINS InterPro DOMAIN/s: Protein of unknown function DUF295 (InterPro:IPR005174); BEST Arabidopsis thaliana protein match is: Protein of unknown function (DUF295) (TAIR:AT1G27540.1); Has 231 Blast hits to 231 proteins in 3 species: Archae - 0; Bacteria - 0; Metazoa - 0; Fungi - 0; Plants - 231; Viruses - 0; Other Eukaryotes - 0 (source: NCBI BLink).	0.567965	-0.567965	2.38419e-07		-1.28448	-2.08012	-1.6823	0.136068
AT1G62420		Protein of unknown function (DUF506) ; CONTAINS InterPro DOMAIN/s: Protein of unknown function DUF506, plant (InterPro:IPR006502); BEST Arabidopsis thaliana protein match is: Protein of unknown function (DUF506) (TAIR:AT1G12030.1); Has 389 Blast hits to 387 proteins in 24 species: Archae - 0; Bacteria - 0; Metazoa - 0; Fungi - 0; Plants - 387; Viruses - 0; Other Eukaryotes - 2 (source: NCBI BLink…	1.30054	-1.30054	0		-1.84971	-1.78763	-1.81867	0.296983
AT5G01130		Protein of unknown function (DUF674); CONTAINS InterPro DOMAIN/s: Protein of unknown function DUF674 (InterPro:IPR007750); BEST Arabidopsis thaliana protein match is: Protein of unknown function (DUF674) (TAIR:AT5G01150.1); Has 30201 Blast hits to 17322 proteins in 780 species: Archae - 12; Bacteria - 1396; Metazoa - 17338; Fungi - 3422; Plants - 5037; Viruses - 0; Other Eukaryotes - 2996 (source…	1.6991	-1.6991	0		-1.44512	-2.18619	-1.81565	0.406061
AT2G21655		Protein of unknown function (DUF784); FUNCTIONS IN: molecular_function unknown; INVOLVED IN: biological_process unknown; LOCATED IN: endomembrane system; EXPRESSED IN: embryo, sepal, synergid; EXPRESSED DURING: 4 anthesis, C globular stage; CONTAINS InterPro DOMAIN/s: Protein of unknown function DUF784, Arabidopsis thaliana (InterPro:IPR008502); BEST Arabidopsis thaliana protein match is: Protein…	1.20115	-1.20115	-4.76837e-07		-1.74054	-1.68824	-1.71439	0.289731
AT4G07515		Protein of unknown function (DUF784); FUNCTIONS IN: molecular_function unknown; INVOLVED IN: biological_process unknown; LOCATED IN: endomembrane system; EXPRESSED IN: synergid; CONTAINS InterPro DOMAIN/s: Protein of unknown function DUF784, Arabidopsis thaliana (InterPro:IPR008502); BEST Arabidopsis thaliana protein match is: Protein of unknown function (DUF784) (TAIR:AT1G45223.1); Has 30201 Bla…	1.06635	-1.06635	-4.76837e-07		-1.31136	-1.55343	-1.4324	0.313633
AT5G42955		Protein of unknown function (DUF784); LOCATED IN: endomembrane system; EXPRESSED IN: embryo, sepal, pedicel; EXPRESSED DURING: 4 anthesis, C globular stage; CONTAINS InterPro DOMAIN/s: Protein of unknown function DUF784, Arabidopsis thaliana (InterPro:IPR008502); BEST Arabidopsis thaliana protein match is: Protein of unknown function (DUF784) (TAIR:AT5G42957.1); Has 30201 Blast hits to 17322 prot…	1.31118	-1.31118	2.38419e-07		-1.38054	-1.79826	-1.5894	0.353914
AT5G62800		Protein with RING/U-box and TRAF-like domains; FUNCTIONS IN: ubiquitin-protein ligase activity, zinc ion binding; INVOLVED IN: multicellular organismal development, protein ubiquitination, ubiquitin-dependent protein catabolic process; LOCATED IN: nucleus; EXPRESSED IN: stem; CONTAINS InterPro DOMAIN/s: TRAF-like (InterPro:IPR008974), Seven-in-absentia protein, TRAF-like domain (InterPro:IPR01812…	1.3041	-1.3041	0		-1.28756	-1.79119	-1.53937	0.366136
AT2G39851		Proteinase inhibitor, propeptide; FUNCTIONS IN: identical protein binding, serine-type endopeptidase activity; INVOLVED IN: negative regulation of catalytic activity; LOCATED IN: endomembrane system; CONTAINS InterPro DOMAIN/s: Proteinase inhibitor I9, subtilisin propeptide (InterPro:IPR010259), Peptidase S8, subtilisin-related (InterPro:IPR015500); Has 30201 Blast hits to 17322 proteins in 780 s…	1.1095	-1.1095	-4.76837e-07		-1.61516	-1.59658	-1.60587	0.284756
AT2G05171		Pseudogene of AT3G18310	1.66123	-1.66123	0		-2.0878	-2.19499	-2.1414	0.326548
AT4G01265	RAFFINOSE SYNTHASE 3 (RS3)	Pseudogene of AT4G01265; raffinose synthase family protein	2.22251	-2.22251	2.38419e-07		-3.46046	-3.40854	-3.4345	0.262314
AT4G06641		Pseudogene of AT5G01080; beta-galactosidase	1.18103	-1.18103	-2.38419e-07		-1.4457	-1.66811	-1.55691	0.319755
AT4G00753		Pseudogene of AT5G37890; seven in absentia (SINA) protein, putative	1.31469	-1.31469	0		-1.82608	-1.80177	-1.81393	0.301687
AT1G31072		pseudogene of F-box family protein	1.61246	-1.61246	2.38419e-07		-1.8982	-2.87006	-2.38413	0.292527
AT5G34910		pseudogene of hypothetical protein	0.595649	-0.595649	0		-1.11215	-1.66979	-1.39097	0.168718
AT3G19323		pseudogene of poly(A) binding protein	1.19237	-1.19237	2.38419e-07		-1.03718	-1.82255	-1.42987	0.372744
AT5G44418		pseudogene, hypothetical protein	1.46293	-1.46293	-2.38419e-07		-1.88984	-1.95002	-1.91993	0.319853
AT4G07720		pseudogene, hypothetical protein	1.86491	-1.86491	2.38419e-07		-1.56728	-2.6673	-2.11729	0.389901
AT5G26286		pseudogene, hypothetical protein	1.46008	-1.46008	2.38419e-07		-1.9801	-1.94716	-1.96363	0.310903
AT3G27095		pseudogene, hypothetical protein, similar to putative CHP-rich zinc finger protein GB:AAD22655 from (Arabidopsis thaliana)	1.92638	-1.92638	0		-2.47555	-2.41347	-2.44451	0.332197
AT3G32377		pseudogene, similar to aintegumenta-like protein, blastp match of 59% identity and 1.0e-09 P-value to GP|21304225|gb|AAL47210.1||AY062179 aintegumenta-like protein {Oryza sativa}	0.991653	-0.991653	-2.38419e-07		-3.55888	-3.5017	-3.53029	0.0706974
AT2G02330		pseudogene, similar to P0443G08.20, blastp match of 37% identity and 7.2e-16 P-value to GP|28812128|dbj|BAC64996.1||AP004461 P0443G08.20 {Oryza sativa (japonica cultivar-group)}	1.33199	-1.33199	0		-1.8329	-1.81907	-1.82598	0.303986
AT5G36185		pseudogene, similar to putative glucose acyltransferase, blastp match of 56% identity and 1.0e-20 P-value to GP|28273381|gb|AAO38467.1||AC120983 putative glucose acyltransferase {Oryza sativa (japonica cultivar-group)}	1.11725	-1.11726	-2.38419e-07		-1.26604	-2.43682	-1.85143	0.27986
AT5G17340		Putative membrane lipoprotein; FUNCTIONS IN: molecular_function unknown; INVOLVED IN: biological_process unknown; LOCATED IN: endomembrane system; EXPRESSED IN: petal, leaf whorl, sepal, flower; EXPRESSED DURING: 4 anthesis, petal differentiation and expansion stage; BEST Arabidopsis thaliana protein match is: Protein of unknown function (DUF1278) (TAIR:AT3G03272.1); Has 1807 Blast hits to 1807 p…	3.02308	-3.02308	0		-3.56247	-3.51017	-3.53632	0.362644
AT3G52941		Putative membrane lipoprotein; LOCATED IN: endomembrane system; Has 30201 Blast hits to 17322 proteins in 780 species: Archae - 12; Bacteria - 1396; Metazoa - 17338; Fungi - 3422; Plants - 5037; Viruses - 0; Other Eukaryotes - 2996 (source: NCBI BLink).	1.39418	-1.39418	2.38419e-07		-1.70385	-1.88127	-1.79256	0.328044
AT3G23010	RECEPTOR LIKE PROTEIN 36 (RLP36)	receptor like protein 36 (RLP36); CONTAINS InterPro DOMAIN/s: Leucine-rich repeat (InterPro:IPR001611); BEST Arabidopsis thaliana protein match is: receptor like protein 38 (TAIR:AT3G23120.1); Has 98934 Blast hits to 26273 proteins in 1049 species: Archae - 38; Bacteria - 5801; Metazoa - 19602; Fungi - 835; Plants - 65537; Viruses - 10; Other Eukaryotes - 7111 (source: NCBI BLink).	2.57981	-2.57981	0		-1.70435	-1.40443	-1.55439	0.608603
AT1G45616	RECEPTOR LIKE PROTEIN 6 (RLP6)	receptor like protein 6 (RLP6); INVOLVED IN: signal transduction, defense response; LOCATED IN: membrane; EXPRESSED IN: leaf; CONTAINS InterPro DOMAIN/s: Leucine-rich repeat-containing N-terminal domain, type 2 (InterPro:IPR013210), Leucine-rich repeat (InterPro:IPR001611); BEST Arabidopsis thaliana protein match is: receptor like protein 7 (TAIR:AT1G47890.1); Has 122755 Blast hits to 32280 prote…	1.3535	-1.3535	0		-1.71414	-1.06979	-1.39197	0.422469
AT1G58190	RECEPTOR LIKE PROTEIN 9 (RLP9)	receptor like protein 9 (RLP9); INVOLVED IN: signal transduction; LOCATED IN: endomembrane system; CONTAINS InterPro DOMAIN/s: Leucine-rich repeat, typical subtype (InterPro:IPR003591), Leucine-rich repeat-containing N-terminal domain, type 2 (InterPro:IPR013210), Leucine-rich repeat (InterPro:IPR001611); BEST Arabidopsis thaliana protein match is: receptor like protein 13 (TAIR:AT1G74170.1).	1.55531	-1.55531	0		-2.0594	-2.62748	-2.34344	0.27649
AT3G21940		Receptor protein kinase-related; FUNCTIONS IN: molecular_function unknown; INVOLVED IN: biological_process unknown; LOCATED IN: endomembrane system; CONTAINS InterPro DOMAIN/s: Protein of unknown function DUF26 (InterPro:IPR002902); BEST Arabidopsis thaliana protein match is: Receptor-like protein kinase-related family protein (TAIR:AT3G21960.2); Has 1304 Blast hits to 1267 proteins in 21 species…	1.34553	-1.34553	0		-1.19955	-1.83262	-1.51609	0.387149
AT3G04690	ANXUR1 (ANX1)	Receptor-like kinase required for maintenance of pollen tube growth. Display polar localization at the plasma membrane of the pollen tube tip.	0.419126	-0.419126	0		-1.70383	-1.36736	-1.5356	0.0766823
AT5G41280		Receptor-like protein kinase-related family protein; FUNCTIONS IN: molecular_function unknown; INVOLVED IN: biological_process unknown; LOCATED IN: anchored to plasma membrane, anchored to membrane; EXPRESSED IN: hypocotyl, root, callus; CONTAINS InterPro DOMAIN/s: Protein of unknown function DUF26 (InterPro:IPR002902); BEST Arabidopsis thaliana protein match is: Receptor-like protein kinase-rela…	2.8662	-2.8662	0		-3.44012	-3.35329	-3.3967	0.357758
AT4G28395	ANTHER 7 (A7)	related to lipid transfer proteins	3.55731	-3.55731	-2.38419e-07		-5.64274	-5.5609	-5.60182	0.256012
AT3G47870	LOB DOMAIN-CONTAINING PROTEIN 27 (LBD27)	Required for normal cell division during pollen development. Mutant has extra cell in pollen of vegetative cell identity. Male gametophytic mutation.	1.27879	-1.27879	0		-1.8037	-1.22122	-1.51246	0.368039
AT5G57750		RING/U-box superfamily protein; FUNCTIONS IN: zinc ion binding; CONTAINS InterPro DOMAIN/s: Zinc finger, RING-type (InterPro:IPR001841), Zinc finger, C3HC4 RING-type (InterPro:IPR018957); BEST Arabidopsis thaliana protein match is: RING/U-box superfamily protein (TAIR:AT2G18650.1); Has 9542 Blast hits to 9521 proteins in 299 species: Archae - 0; Bacteria - 6; Metazoa - 2301; Fungi - 713; Plants -…	1.02077	-1.02077	0		-1.17399	-1.71296	-1.44348	0.30493
AT2G34990		RING/U-box superfamily protein; FUNCTIONS IN: zinc ion binding; LOCATED IN: endomembrane system; CONTAINS InterPro DOMAIN/s: Zinc finger, RING-type (InterPro:IPR001841); BEST Arabidopsis thaliana protein match is: RING/U-box superfamily protein (TAIR:AT2G35000.1); Has 8449 Blast hits to 8424 proteins in 270 species: Archae - 0; Bacteria - 2; Metazoa - 2244; Fungi - 529; Plants - 4596; Viruses - 2…	1.24887	-1.24887	0		-1.01996	-1.38939	-1.20467	0.440675
AT1G35330		RING/U-box superfamily protein; FUNCTIONS IN: zinc ion binding; LOCATED IN: endomembrane system; EXPRESSED IN: root; CONTAINS InterPro DOMAIN/s: Zinc finger, RING-type (InterPro:IPR001841), Zinc finger, C3HC4 RING-type (InterPro:IPR018957); BEST Arabidopsis thaliana protein match is: RING/U-box superfamily protein (TAIR:AT4G09120.1); Has 10408 Blast hits to 10377 proteins in 292 species: Archae -…	1.18152	-1.18152	-2.38419e-07		-1.71587	-1.63082	-1.67334	0.292609
AT5G39160		RmlC-like cupins superfamily protein; FUNCTIONS IN: manganese ion binding, nutrient reservoir activity; INVOLVED IN: biological_process unknown; LOCATED IN: endomembrane system, apoplast; CONTAINS InterPro DOMAIN/s: Cupin, RmlC-type (InterPro:IPR011051), Cupin 1 (InterPro:IPR006045), Germin (InterPro:IPR001929), RmlC-like jelly roll fold (InterPro:IPR014710), Germin, manganese binding site (Inter…	1.69498	-1.69498	0		-1.1561	-2.18206	-1.66908	0.445424
AT5G45150	RNASE THREE-LIKE PROTEIN 3 (RTL3)	RNAse THREE-like protein 3 (RTL3); FUNCTIONS IN: double-stranded RNA binding, RNA binding, ribonuclease III activity; INVOLVED IN: RNA processing; LOCATED IN: intracellular; CONTAINS InterPro DOMAIN/s: Double-stranded RNA-binding (InterPro:IPR001159), Double-stranded RNA-binding-like (InterPro:IPR014720), Ribonuclease III (InterPro:IPR000999); BEST Arabidopsis thaliana protein match is: RNAse THR…	0.365056	-0.365056	0		-1.44129	-2.21893	-1.83011	0.075442
AT1G80570		RNI-like superfamily protein; CONTAINS InterPro DOMAIN/s: F-box domain, cyclin-like (InterPro:IPR001810), Leucine-rich repeat, cysteine-containing subtype (InterPro:IPR006553); BEST Arabidopsis thaliana protein match is: F-box/RNI-like superfamily protein (TAIR:AT4G15475.1); Has 35333 Blast hits to 34131 proteins in 2444 species: Archae - 798; Bacteria - 22429; Metazoa - 974; Fungi - 991; Plants …	0.371543	-0.371543	2.38419e-07		-1.07841	-1.8794	-1.47891	0.113656
AT3G54150		S-adenosyl-L-methionine-dependent methyltransferases superfamily protein; FUNCTIONS IN: methyltransferase activity; INVOLVED IN: metabolic process; LOCATED IN: cellular_component unknown; EXPRESSED IN: 17 plant structures; EXPRESSED DURING: 9 growth stages; CONTAINS InterPro DOMAIN/s: Methyltransferase type 11 (InterPro:IPR013216); BEST Arabidopsis thaliana protein match is: S-adenosyl-L-methioni…	0.663178	-0.663178	0		-1.38001	-1.97623	-1.67812	0.147343
AT3G43120		SAUR-like auxin-responsive protein family ; CONTAINS InterPro DOMAIN/s: Auxin responsive SAUR protein (InterPro:IPR003676); BEST Arabidopsis thaliana protein match is: SAUR-like auxin-responsive protein family (TAIR:AT5G20810.1); Has 1460 Blast hits to 1446 proteins in 27 species: Archae - 0; Bacteria - 0; Metazoa - 0; Fungi - 0; Plants - 1459; Viruses - 0; Other Eukaryotes - 1 (source: NCBI BLin…	1.53479	-1.53479	0		-2.05963	-2.02187	-2.04075	0.315034
AT3G52010	SERINE CARBOXYPEPTIDASE-LIKE 37 (scpl37)	serine carboxypeptidase-like 37 (scpl37); FUNCTIONS IN: serine-type carboxypeptidase activity; INVOLVED IN: proteolysis; LOCATED IN: endomembrane system; CONTAINS InterPro DOMAIN/s: Peptidase S10, serine carboxypeptidase (InterPro:IPR001563), Peptidase S10, serine carboxypeptidase, active site (InterPro:IPR018202); BEST Arabidopsis thaliana protein match is: serine carboxypeptidase-like 36 (TAIR:…	1.05277	-1.05277	2.38419e-07		-1.53442	-1.74351	-1.63897	0.261452
AT2G47040	VANGUARD1 (VGD1)	Share high homologies with a group of pectin methylesterases (PME), pollen specific, and is required for enhancing the growth of pollen tube in style and transmitting tract tissues.	1.71734	-1.71734	2.38419e-07		-3.13351	-3.63715	-3.38533	0.190423
AT3G09400	POL-LIKE 3 (PLL3)	Similar to POLTERGEIST (POL) protein phosphatase 2C. No phenotype observed in plants homozygous for a null allele. Ubiquitously expressed.	2.59777	-2.59777	2.38419e-07		-2.97592	-3.08485	-3.03039	0.363762
AT1G55570	SKU5 SIMILAR 12 (sks12)	SKU5 similar 12 (sks12); FUNCTIONS IN: oxidoreductase activity, copper ion binding; INVOLVED IN: oxidation reduction; LOCATED IN: endomembrane system; EXPRESSED IN: 9 plant structures; EXPRESSED DURING: L mature pollen stage, M germinated pollen stage, 4 anthesis, C globular stage, petal differentiation and expansion stage; CONTAINS InterPro DOMAIN/s: Multicopper oxidase, type 3 (InterPro:IPR0117…	1.53258	-1.53258	0		-2.38421	-2.65079	-2.5175	0.243381
AT1G21850	SKU5 SIMILAR 8 (sks8)	SKU5 similar 8 (sks8); FUNCTIONS IN: oxidoreductase activity, copper ion binding; INVOLVED IN: oxidation reduction; LOCATED IN: endomembrane system; EXPRESSED IN: embryo; EXPRESSED DURING: C globular stage; CONTAINS InterPro DOMAIN/s: Multicopper oxidase, type 3 (InterPro:IPR011707), Cupredoxin (InterPro:IPR008972), Multicopper oxidase, type 2 (InterPro:IPR011706), Multicopper oxidase, type 1 (In…	1.1676	-1.16759	2.38419e-07		-1.70215	-1.65468	-1.67841	0.287216
AT1G66210		Subtilisin-like serine endopeptidase family protein; FUNCTIONS IN: identical protein binding, serine-type endopeptidase activity; INVOLVED IN: proteolysis, negative regulation of catalytic activity; LOCATED IN: endomembrane system; EXPRESSED IN: 9 plant structures; EXPRESSED DURING: L mature pollen stage, M germinated pollen stage, 4 anthesis, C globular stage, petal differentiation and expansion…	0.992185	-0.992185	0		-1.86807	-1.29762	-1.58284	0.264943
AT1G20150		Subtilisin-like serine endopeptidase family protein; FUNCTIONS IN: identical protein binding, serine-type endopeptidase activity; INVOLVED IN: proteolysis, negative regulation of catalytic activity; LOCATED IN: endomembrane system; EXPRESSED IN: leaf whorl, sepal, root, flower, seed; EXPRESSED DURING: F mature embryo stage, petal differentiation and expansion stage, E expanded cotyledon stage; CO…	3.0299	-3.0299	0		-3.54289	-3.20716	-3.37503	0.381824
AT5G23270	SUGAR TRANSPORTER 11 (STP11)	sugar transporter 11 (STP11); FUNCTIONS IN: carbohydrate transmembrane transporter activity, sugar:hydrogen symporter activity; INVOLVED IN: transport, transmembrane transport; LOCATED IN: integral to membrane, membrane; EXPRESSED IN: 23 plant structures; EXPRESSED DURING: 13 growth stages; CONTAINS InterPro DOMAIN/s: Sugar transporter, conserved site (InterPro:IPR005829), Major facilitator super…	1.14936	-1.14936	0		-2.36166	-2.30203	-2.33184	0.179728
AT4G35700	DUO1-ACTIVATED ZINC FINGER 3 (DAZ3)	Target promoter of the male germline-specific transcription factor DUO1.	2.14403	-2.14403	-2.38419e-07		-3.01145	-1.39614	-2.20379	0.4376
AT4G35280	DAZ2	Target promoter of the male germline-specific transcription factor DUO1.	0.547683	-0.547683	0		-2.32898	-2.60337	-2.46618	0.0486225
AT3G16420	PYK10-BINDING PROTEIN 1 (PBP1)	The PBP1(PYK10-binding protein 1) assists the PYK10 (beta-glucosidase complex) in its activity and may act like a molecular chaperone that facilitates the correct polymerization of PYK10, when tissues are damaged and subcellular structures are destroyed by pests.	2.16329	-2.16329	0		-2.70267	-2.65037	-2.67652	0.34158
AT1G69880	THIOREDOXIN H-TYPE 8 (TH8)	thioredoxin H-type 8 (TH8); INVOLVED IN: N-terminal protein myristoylation, cell redox homeostasis; LOCATED IN: cellular_component unknown; EXPRESSED IN: 15 plant structures; EXPRESSED DURING: 6 growth stages; CONTAINS InterPro DOMAIN/s: Thioredoxin fold (InterPro:IPR012335), Thioredoxin, core (InterPro:IPR015467), Thioredoxin-like (InterPro:IPR017936), Thioredoxin domain (InterPro:IPR013766), Th…	1.33879	-1.33879	2.38419e-07		-1.23276	-1.82588	-1.52932	0.380768
AT4G12170		Thioredoxin superfamily protein; FUNCTIONS IN: molecular_function unknown; INVOLVED IN: cell redox homeostasis; LOCATED IN: cellular_component unknown; CONTAINS InterPro DOMAIN/s: Thioredoxin fold (InterPro:IPR012335), Thioredoxin, core (InterPro:IPR015467), Thioredoxin domain (InterPro:IPR013766), Thioredoxin-like fold (InterPro:IPR012336); BEST Arabidopsis thaliana protein match is: thioredoxin…	2.89789	-2.89789	0		-3.15745	-2.31933	-2.73839	0.448398
AT1G57850		Toll-Interleukin-Resistance (TIR) domain family protein; FUNCTIONS IN: transmembrane receptor activity; INVOLVED IN: signal transduction, defense response, innate immune response; LOCATED IN: intrinsic to membrane; EXPRESSED IN: leaf lamina base, leaf whorl, leaf; EXPRESSED DURING: LP.06 six leaves visible, LP.10 ten leaves visible, LP.02 two leaves visible, LP.08 eight leaves visible, LP.12 twel…	1.50448	-1.50448	-2.38419e-07		-2.03175	-1.99157	-2.01166	0.313011
AT5G37478		TPX2 (targeting protein for Xklp2) protein family; CONTAINS InterPro DOMAIN/s: Xklp2 targeting protein (InterPro:IPR009675); BEST Arabidopsis thaliana protein match is: TPX2 (targeting protein for Xklp2) protein family (TAIR:AT3G01015.1); Has 159 Blast hits to 159 proteins in 22 species: Archae - 0; Bacteria - 0; Metazoa - 11; Fungi - 0; Plants - 142; Viruses - 0; Other Eukaryotes - 6 (source: NC…	2.80676	-2.80676	-2.38419e-07		-3.33643	-3.29385	-3.31514	0.358989
AT4G04100		transposable element gene; CACTA-like transposase family (Ptta/En/Spm), has a 2.6e-16 P-value blast match to At5g29026.1/8-244 CACTA-like transposase family (Ptta/En/Spm) (CACTA-element) (Arabidopsis thaliana)	0.781415	-0.781415	2.38419e-07		-1.46224	-1.98839	-1.72532	0.171473
AT3G42650		transposable element gene; CACTA-like transposase family (Ptta/En/Spm), has a 7.9e-100 P-value blast match to At1g36190.1/92-340 CACTA-like transposase family (Ptta/En/Spm) (CACTA-element) (Arabidopsis thaliana)	1.51937	-1.51937	2.38419e-07		-2.70772	-2.47928	-2.5935	0.230836
AT1G40109		transposable element gene; CACTA-like transposase family (Tnp1/En/Spm), has a 0. P-value blast match to ref|NP_189784.1| TNP1-related protein (Arabidopsis thaliana) (CACTA-element)	1.11205	-1.11205	-2.38419e-07		-1.02658	-1.8336	-1.43009	0.350236
AT2G14970		transposable element gene; CACTA-like transposase family (Tnp1/En/Spm), has a 0. P-value blast match to ref|NP_189784.1| TNP1-related protein (Arabidopsis thaliana) (CACTA-element)	0.520267	-0.520267	-2.38419e-07		-1.20374	-2.57024	-1.88699	0.159112
AT3G33045		transposable element gene; CACTA-like transposase family (Tnp2/En/Spm), has a 2.0e-66 P-value blast match to gb|AAG52024.1|AC022456_5 Tam1-homologous transposon protein TNP2, putative; 12762-16371 (Arabidopsis thaliana) (CACTA-element)	1.54631	-1.54631	0		-1.41251	-2.0334	-1.72295	0.388681
AT1G35790		transposable element gene; gypsy-like retrotransposon family (Athila), has a 1.3e-42 P-value blast match to GB:CAA57397 Athila ORF 1 (Arabidopsis thaliana)	1.28246	-1.28246	2.38419e-07		-1.7929	-1.76955	-1.78122	0.29932
AT5G32513		transposable element gene; gypsy-like retrotransposon family (Athila), has a 1.4e-250 P-value blast match to GB:CAA57397 Athila ORF 1 (Arabidopsis thaliana)	1.28612	-1.28611	2.38419e-07		-1.83038	-1.7732	-1.80179	0.296319
AT1G36530		transposable element gene; gypsy-like retrotransposon family (Athila), has a 1.7e-81 P-value blast match to GB:CAA57397 Athila ORF 1 (Arabidopsis thaliana)	1.58189	-1.58189	0		-1.01164	-1.3343	-1.17297	0.537522
AT3G30825		transposable element gene; gypsy-like retrotransposon family (Athila), has a 3.3e-219 P-value blast match to GB:CAA57397 Athila ORF 1 (Arabidopsis thaliana)	1.65241	-1.65241	-2.38419e-07		-1.12745	-2.13949	-1.63347	0.444322
AT3G25630		transposable element gene; gypsy-like retrotransposon family (Athila), has a 7.8e-20 P-value blast match to GB:CAA57397 Athila ORF 1 (Arabidopsis thaliana)	2.63801	-2.63801	2.38419e-07		-3.1774	-3.1251	-3.15125	0.354734
AT2G11290		transposable element gene; gypsy-like retrotransposon family, has a 1.2e-92 P-value blast match to GB:AAD27547 polyprotein (Gypsy_Ty3-element) (Oryza sativa subsp. indica)	2.92863	-2.92863	0		-3.49259	-3.41571	-3.45415	0.359549
AT1G37537		transposable element gene; gypsy-like retrotransposon family, has a 1.5e-34 P-value blast match to GB:AAD19359 polyprotein (gypsy_Ty3-element) (Sorghum bicolor)	1.28246	-1.28246	2.38419e-07		-1.77391	-1.76955	-1.77173	0.301214
AT4G06584		transposable element gene; gypsy-like retrotransposon family, has a 1.9e-239 P-value blast match to GB:AAD19359 polyprotein (gypsy_Ty3-element) (Sorghum bicolor)	1.33199	-1.33199	0		-1.89595	-1.81907	-1.85751	0.298011
AT1G40113		transposable element gene; gypsy-like retrotransposon family, has a 2.1e-155 P-value blast match to GB:AAD19359 polyprotein (gypsy_Ty3-element) (Sorghum bicolor)	1.51251	-1.51251	-2.38419e-07		-2.04703	-1.9996	-2.02331	0.312859
AT1G40127		transposable element gene; gypsy-like retrotransposon family, has a 2.2e-59 P-value blast match to GB:BAA84458 GAG-POL precursor (gypsy_Ty3-element) (Oryza sativa)gi|5902445|dbj|BAA84458.1| GAG-POL precursor (Oryza sativa (japonica cultivar-group)) (RIRE2) (Gypsy_Ty3-family)	1.11414	-1.11414	0		-1.66822	-1.60122	-1.63472	0.280156
AT2G14640		transposable element gene; gypsy-like retrotransposon family, has a 2.5e-119 P-value blast match to GB:AAD27547 polyprotein (Gypsy_Ty3-element) (Oryza sativa subsp. indica)	3.51484	-3.51484	0		-4.05691	-4.00192	-4.02942	0.370295
AT4G07742		transposable element gene; gypsy-like retrotransposon family, has a 5.2e-55 P-value blast match to GB:BAA84458 GAG-POL precursor (gypsy_Ty3-element) (Oryza sativa)gi|5902445|dbj|BAA84458.1| GAG-POL precursor (Oryza sativa (japonica cultivar-group)) (RIRE2) (Gypsy_Ty3-family)	1.00954	-1.00954	2.38419e-07		-1.37218	-2.48111	-1.92665	0.236346
AT4G06491		transposable element gene; gypsy-like retrotransposon family, has a 5.4e-214 P-value blast match to GB:AAD19359 polyprotein (gypsy_Ty3-element) (Sorghum bicolor)	1.18036	-1.18036	0		-1.72463	-1.03756	-1.38109	0.377984
AT5G33306		transposable element gene; gypsy-like retrotransposon family, has a 5.7e-209 P-value blast match to GB:AAD19359 polyprotein (gypsy_Ty3-element) (Sorghum bicolor)	1.1458	-1.1458	0		-1.69007	-1.63289	-1.66148	0.284209
AT3G43151		transposable element gene; gypsy-like retrotransposon family, has a 7.6e-74 P-value blast match to GB:BAA84458 GAG-POL precursor (gypsy_Ty3-element) (Oryza sativa)gi|5902445|dbj|BAA84458.1| GAG-POL precursor (Oryza sativa (japonica cultivar-group)) (RIRE2) (Gypsy_Ty3-family)	2.11989	-2.11989	0		-1.66906	-2.60698	-2.13802	0.428567
AT4G06620		transposable element gene; gypsy-like retrotransposon family, has a 8.5e-83 P-value blast match to GB:CAA73042 polyprotein (Gypsy_Ty3-element) (Ananas comosus)	0.464734	-0.464734	0		-1.47881	-3.1698	-2.3243	0.137611
AT4G17587		transposable element gene; hAT-like transposase family (hobo/Ac/Tam3), has a 5.8e-32 P-value blast match to GB:AAD24567 transposase Tag2 (hAT-element) (Arabidopsis thaliana)	0.504571	-0.504571	0		-2.71133	-2.67358	-2.69246	0.0334157
AT3G62725		transposable element gene; non-LTR retrotransposon family (LINE), has a 1.2e-41 P-value blast match to GB:NP_038607 L1 repeat, Tf subfamily, member 9 (LINE-element) (Mus musculus)	1.27879	-1.27879	0		-1.78923	-1.76588	-1.77755	0.299034
AT1G35390		transposable element gene; non-LTR retrotransposon family (LINE), has a 2.6e-43 P-value blast match to GB:AAA67727 reverse transcriptase (LINE-element) (Mus musculus)	0.728805	-0.728804	2.38419e-07		-1.36226	-2.63189	-1.99708	0.174776
AT2G04290		transposable element gene; non-LTR retrotransposon family (LINE), has a 4.1e-36 P-value blast match to GB:NP_038607 L1 repeat, Tf subfamily, member 9 (LINE-element) (Mus musculus)	2.17931	-2.17931	0		-2.70898	-2.66639	-2.68769	0.34277
AT1G24640		transposable element gene; non-LTR retrotransposon family (LINE), has a 4.3e-37 P-value blast match to GB:NP_038602 L1 repeat, Tf subfamily, member 18 (LINE-element) (Mus musculus)	1.80054	-1.80054	0		-2.36451	-2.28763	-2.32607	0.325635
AT5G28523		transposable element gene; non-LTR retrotransposon family (LINE), has a 8.9e-31 P-value blast match to GB:AAB41224 ORF2 (LINE-element) (Rattus norvegicus)	1.11414	-1.11414	0		-1.18702	-1.60122	-1.39412	0.343677
AT5G28662		transposable element gene; pseudogene, hypothetical protein	1.57372	-1.57372	2.38419e-07		-2.10339	-2.06081	-2.0821	0.316858
AT5G28712		transposable element gene; pseudogene, hypothetical protein	0.417357	-0.417357	0		-2.31232	-2.27939	-2.29586	0.0315404
AT1G44641		transposable element gene; pseudogene, hypothetical protein	1.08102	-1.08102	4.76837e-07		-1.20781	-1.56811	-1.38796	0.332878
AT1G44641		transposable element gene; pseudogene, hypothetical protein	1.15327	-1.15327	-4.76837e-07		-1.11508	-1.64036	-1.37772	0.364245
AT4G06580		transposable element gene; pseudogene, hypothetical protein	0.974136	-0.974136	0		-1.03858	-1.05543	-1.047	0.394931
AT3G28157		transposable element gene; pseudogene, hypothetical protein	1.24873	-1.24873	2.38419e-07		-1.68469	-1.73582	-1.71025	0.304392
AT2G10130		transposable element gene; pseudogene, similar to putative AP endonuclease/reverse transcriptase, blastp match of 35% identity and 4.0e-70 P-value to GP|21952510|gb|AAM82604.1|AF525305_2|AF525305 putative AP endonuclease/reverse transcriptase {Brassica napus}	1.1095	-1.1095	-4.76837e-07		-1.66358	-1.59658	-1.63008	0.279696
AT3G30742		transposable element gene; pseudogene, similar to putative non-LTR retroelement reverse transcriptase, similar to GB:S65812 from (Arabidopsis thaliana); blastp match of 25% identity and 4.4e-25 P-value to GP|10140689|gb|AAG13524.1|AC068924_29|AC068924 putative non-LTR retroelement reverse transcriptase {Oryza sativa (japonica cultivar-group)}	2.89025	-2.89025	0		-2.778	-3.37734	-3.07767	0.400541
AT4G20510		transposable element gene; similar to filament protein-related [Arabidopsis thaliana] (TAIR:AT4G20730.1)	0.640748	-0.640748	-2.38419e-07		-1.52171	-2.47221	-1.99696	0.129341
AT3G17200		transposable element gene; similar to unknown protein [Arabidopsis thaliana] (TAIR:AT5G13655.1); similar to hypothetical protein 23.t00046 [Brassica oleracea] (GB:ABD65629.1); contains domain no description (G3D.3.50.60.10); contains domain NON-LTR RETROELEMENT REVERSE TRANSCRIPTASE RELATED (PTHR19446:SF34); contains domain REVERSE TRANSCRIPTASES (PTHR19446); contains domain Clavaminate synthase-…	2.76621	-2.76621	0		-4.51608	-1.17682	-2.84645	0.471258
AT2G14630		transposable element gene; similar to unknown protein [Arabidopsis thaliana] (TAIR:AT5G28785.1); contains InterPro domain Putative plant transposon protein; (InterPro:IPR004252)	0.126482	-0.126482	-2.38419e-07		-2.08571	-1.00605	-1.54588	0.108165
AT5G58782		Undecaprenyl pyrophosphate synthetase family protein; FUNCTIONS IN: dehydrodolichyl diphosphate synthase activity; INVOLVED IN: dolichol biosynthetic process; LOCATED IN: endomembrane system; EXPRESSED IN: ovule, embryo, sepal, pedicel; EXPRESSED DURING: 4 anthesis, C globular stage; CONTAINS InterPro DOMAIN/s: Di-trans-poly-cis-decaprenylcistransferase-like, conserved site (InterPro:IPR018520), …	1.75117	-1.75117	-2.38419e-07		-3.12386	-2.66127	-2.89256	0.243166
AT5G60500		Undecaprenyl pyrophosphate synthetase family protein; FUNCTIONS IN: transferase activity, transferring alkyl or aryl (other than methyl) groups; CONTAINS InterPro DOMAIN/s: Di-trans-poly-cis-decaprenylcistransferase-like, conserved site (InterPro:IPR018520), Di-trans-poly-cis-decaprenylcistransferase-like (InterPro:IPR001441); BEST Arabidopsis thaliana protein match is: Undecaprenyl pyrophosphate…	1.42211	-1.42211	2.38419e-07		-2.70249	-2.67416	-2.68833	0.19929
AT4G01110		unknown protein; BEST Arabidopsis thaliana protein match is: unknown protein (TAIR:AT1G01453.1); Has 273 Blast hits to 272 proteins in 18 species: Archae - 0; Bacteria - 0; Metazoa - 0; Fungi - 0; Plants - 273; Viruses - 0; Other Eukaryotes - 0 (source: NCBI BLink).	1.35457	-1.35457	-2.38419e-07		-2.04708	-1.15907	-1.60307	0.377599
AT3G46310		unknown protein; BEST Arabidopsis thaliana protein match is: unknown protein (TAIR:AT3G46300.1); Has 35 Blast hits to 35 proteins in 9 species: Archae - 0; Bacteria - 0; Metazoa - 0; Fungi - 0; Plants - 35; Viruses - 0; Other Eukaryotes - 0 (source: NCBI BLink).	1.10609	-1.10609	2.38419e-07		-2.24109	-1.96939	-2.10524	0.199465
AT4G16000		unknown protein; BEST Arabidopsis thaliana protein match is: unknown protein (TAIR:AT4G15990.1); Has 30201 Blast hits to 17322 proteins in 780 species: Archae - 12; Bacteria - 1396; Metazoa - 17338; Fungi - 3422; Plants - 5037; Viruses - 0; Other Eukaryotes - 2996 (source: NCBI BLink).	1.12339	-1.12339	0		-2.69618	-2.57345	-2.63482	0.143972
AT4G04745		unknown protein; BEST Arabidopsis thaliana protein match is: unknown protein (TAIR:AT4G21902.1); Has 32 Blast hits to 32 proteins in 9 species: Archae - 0; Bacteria - 0; Metazoa - 0; Fungi - 0; Plants - 32; Viruses - 0; Other Eukaryotes - 0 (source: NCBI BLink).	1.5335	-1.5335	2.38419e-07		-1.76664	-2.02058	-1.89361	0.343558
AT5G23160		unknown protein; BEST Arabidopsis thaliana protein match is: unknown protein (TAIR:AT5G08240.1); Has 1807 Blast hits to 1807 proteins in 277 species: Archae - 0; Bacteria - 0; Metazoa - 736; Fungi - 347; Plants - 385; Viruses - 0; Other Eukaryotes - 339 (source: NCBI BLink).	2.08293	-2.08293	2.38419e-07		-2.81539	-2.75612	-2.78575	0.312931
AT5G22180		unknown protein; BEST Arabidopsis thaliana protein match is: unknown protein (TAIR:AT5G22160.1); Has 30201 Blast hits to 17322 proteins in 780 species: Archae - 12; Bacteria - 1396; Metazoa - 17338; Fungi - 3422; Plants - 5037; Viruses - 0; Other Eukaryotes - 2996 (source: NCBI BLink).	3.65323	-3.65323	0		-4.22216	-2.8852	-3.55368	0.439615
AT1G30140		unknown protein; BEST Arabidopsis thaliana protein match is: unknown protein (TAIR:AT5G27260.1); Has 313 Blast hits to 256 proteins in 15 species: Archae - 0; Bacteria - 0; Metazoa - 0; Fungi - 8; Plants - 295; Viruses - 0; Other Eukaryotes - 10 (source: NCBI BLink).	1.94123	-1.94123	0		-2.51514	-2.42831	-2.47173	0.330986
AT1G32225		unknown protein; FUNCTIONS IN: molecular_function unknown; INVOLVED IN: biological_process unknown; LOCATED IN: chloroplast; Has 0 Blast hits to 0 proteins in 0 species (source: NCBI BLink).	1.62333	-1.62333	0		-2.153	-2.11041	-2.1317	0.319588
AT1G26720		unknown protein; FUNCTIONS IN: molecular_function unknown; INVOLVED IN: biological_process unknown; LOCATED IN: endomembrane system; BEST Arabidopsis thaliana protein match is: unknown protein (TAIR:AT1G26710.1); Has 9 Blast hits to 9 proteins in 2 species: Archae - 0; Bacteria - 0; Metazoa - 0; Fungi - 0; Plants - 9; Viruses - 0; Other Eukaryotes - 0 (source: NCBI BLink).	2.37023	-2.37023	-2.38419e-07		-3.19247	-3.16883	-3.18065	0.311683
AT1G68875		unknown protein; FUNCTIONS IN: molecular_function unknown; INVOLVED IN: biological_process unknown; LOCATED IN: endomembrane system; EXPRESSED IN: petal, leaf whorl, sepal, flower, stamen; EXPRESSED DURING: 4 anthesis, petal differentiation and expansion stage; Has 4 Blast hits to 4 proteins in 2 species: Archae - 0; Bacteria - 0; Metazoa - 0; Fungi - 0; Plants - 4; Viruses - 0; Other Eukaryotes …	1.46861	-1.46861	0		-1.99345	-1.9557	-1.97457	0.311008
AT1G57613		unknown protein; FUNCTIONS IN: molecular_function unknown; INVOLVED IN: biological_process unknown; LOCATED IN: endomembrane system; Has 0 Blast hits to 0 proteins in 0 species (source: NCBI BLink).	1.09064	-1.09064	-2.38419e-07		-1.55292	-1.52936	-1.54114	0.293202
AT2G38350		unknown protein; FUNCTIONS IN: molecular_function unknown; INVOLVED IN: biological_process unknown; LOCATED IN: mitochondrion; Has 1 Blast hits to 1 proteins in 1 species: Archae - 0; Bacteria - 0; Metazoa - 0; Fungi - 0; Plants - 1; Viruses - 0; Other Eukaryotes - 0 (source: NCBI BLink).	1.41885	-1.41885	2.38419e-07		-1.91976	-1.69108	-1.80542	0.33233
AT1G19530		unknown protein; FUNCTIONS IN: molecular_function unknown; INVOLVED IN: N-terminal protein myristoylation, anaerobic respiration; LOCATED IN: cellular_component unknown; EXPRESSED IN: leaf apex, inflorescence meristem, hypocotyl, root, flower; EXPRESSED DURING: petal differentiation and expansion stage; Has 47 Blast hits to 47 proteins in 13 species: Archae - 0; Bacteria - 0; Metazoa - 0; Fungi -…	1.78683	-1.78683	0		-1.29915	-1.06952	-1.18434	0.576333
AT1G46336		unknown protein; Has 1 Blast hits to 1 proteins in 1 species: Archae - 0; Bacteria - 0; Metazoa - 0; Fungi - 0; Plants - 1; Viruses - 0; Other Eukaryotes - 0 (source: NCBI BLink).	2.03091	-2.03091	2.38419e-07		-2.52708	-2.51799	-2.52254	0.340102
AT5G38400		unknown protein; Has 1807 Blast hits to 1807 proteins in 277 species: Archae - 0; Bacteria - 0; Metazoa - 736; Fungi - 347; Plants - 385; Viruses - 0; Other Eukaryotes - 339 (source: NCBI BLink).	1.22929	-1.22929	2.38419e-07		-1.74931	-1.71637	-1.73284	0.294074
AT3G22022		unknown protein; Has 30201 Blast hits to 17322 proteins in 780 species: Archae - 12; Bacteria - 1396; Metazoa - 17338; Fungi - 3422; Plants - 5037; Viruses - 0; Other Eukaryotes - 2996 (source: NCBI BLink).	3.58735	-3.58735	0		-4.12187	-4.07443	-4.09815	0.371624
AT2G24513		unknown protein; Has 30201 Blast hits to 17322 proteins in 780 species: Archae - 12; Bacteria - 1396; Metazoa - 17338; Fungi - 3422; Plants - 5037; Viruses - 0; Other Eukaryotes - 2996 (source: NCBI BLink).	2.56758	-2.56758	0		-2.99926	-3.05467	-3.02697	0.359708
AT2G17556		unknown protein; Has 30201 Blast hits to 17322 proteins in 780 species: Archae - 12; Bacteria - 1396; Metazoa - 17338; Fungi - 3422; Plants - 5037; Viruses - 0; Other Eukaryotes - 2996 (source: NCBI BLink).	1.15045	-1.15045	2.38419e-07		-1.03043	-1.09348	-1.06195	0.45356
AT2G07362		unknown protein; Has 30201 Blast hits to 17322 proteins in 780 species: Archae - 12; Bacteria - 1396; Metazoa - 17338; Fungi - 3422; Plants - 5037; Viruses - 0; Other Eukaryotes - 2996 (source: NCBI BLink).	1.19291	-1.19291	-2.38419e-07		-1.69971	-1.67999	-1.68985	0.292315
AT5G53451		unknown protein; Has 30201 Blast hits to 17322 proteins in 780 species: Archae - 12; Bacteria - 1396; Metazoa - 17338; Fungi - 3422; Plants - 5037; Viruses - 0; Other Eukaryotes - 2996 (source: NCBI BLink).	1.21174	-1.21174	0		-1.41313	-1.85716	-1.63515	0.315646
AT1G34419		unknown protein; Has 30201 Blast hits to 17322 proteins in 780 species: Archae - 12; Bacteria - 1396; Metazoa - 17338; Fungi - 3422; Plants - 5037; Viruses - 0; Other Eukaryotes - 2996 (source: NCBI BLink).	1.1095	-1.1095	-4.76837e-07		-1.1135	-1.59658	-1.35504	0.355092
AT3G22022		unknown protein; Has 30201 Blast hits to 17322 proteins in 780 species: Archae - 12; Bacteria - 1396; Metazoa - 17338; Fungi - 3422; Plants - 5037; Viruses - 0; Other Eukaryotes - 2996 (source: NCBI BLink).	1.05437	-1.05437	4.76837e-07		-1.50378	-1.63706	-1.57042	0.275505
AT5G65533		unknown protein; Has 30201 Blast hits to 17322 proteins in 780 species: Archae - 12; Bacteria - 1396; Metazoa - 17338; Fungi - 3422; Plants - 5037; Viruses - 0; Other Eukaryotes - 2996 (source: NCBI BLink).	1.1324	-1.1324	0		-1.64762	-1.61949	-1.63355	0.28594
AT5G30520		unknown protein; Has 50 Blast hits to 50 proteins in 2 species: Archae - 0; Bacteria - 0; Metazoa - 0; Fungi - 0; Plants - 50; Viruses - 0; Other Eukaryotes - 0 (source: NCBI BLink).	1.67613	-1.67613	-2.38419e-07		-1.74549	-1.75742	-1.75146	0.40574
AT2G35765		unknown protein; LOCATED IN: endomembrane system; BEST Arabidopsis thaliana protein match is: unknown protein (TAIR:AT1G19500.1); Has 9 Blast hits to 9 proteins in 2 species: Archae - 0; Bacteria - 0; Metazoa - 0; Fungi - 0; Plants - 9; Viruses - 0; Other Eukaryotes - 0 (source: NCBI BLink).	1.71334	-1.71334	-2.38419e-07		-2.23336	-2.20043	-2.2169	0.324991
AT5G37667		unknown protein; LOCATED IN: endomembrane system; Has 30201 Blast hits to 17322 proteins in 780 species: Archae - 12; Bacteria - 1396; Metazoa - 17338; Fungi - 3422; Plants - 5037; Viruses - 0; Other Eukaryotes - 2996 (source: NCBI BLink).	0.786204	-0.786204	0		-1.0008	-2.02101	-1.5109	0.248248
AT3G62170	VANGUARD 1 HOMOLOG 2 (VGDH2)	VANGUARD 1 homolog 2 (VGDH2); FUNCTIONS IN: enzyme inhibitor activity, pectinesterase activity; INVOLVED IN: cell wall modification; LOCATED IN: endomembrane system, cell wall, plant-type cell wall; EXPRESSED IN: 10 plant structures; EXPRESSED DURING: L mature pollen stage, M germinated pollen stage, 4 anthesis, C globular stage, petal differentiation and expansion stage; CONTAINS InterPro DOMAIN…	1.34553	-1.34553	0		-1.146	-1.83262	-1.48931	0.39574
AT2G47030	VGDH1	VGDH1; FUNCTIONS IN: enzyme inhibitor activity, pectinesterase activity; INVOLVED IN: cell wall modification; LOCATED IN: endomembrane system, cell wall, plant-type cell wall; EXPRESSED IN: male gametophyte, flower, pollen tube; CONTAINS InterPro DOMAIN/s: Pectinesterase, active site (InterPro:IPR018040), Pectin lyase fold/virulence factor (InterPro:IPR011050), Pectinesterase, catalytic (InterPro…	1.94416	-1.94416	-2.38419e-07		-2.44982	-1.97469	-2.21226	0.375936
AT4G35610		zinc finger (C2H2 type) family protein; FUNCTIONS IN: sequence-specific DNA binding transcription factor activity; INVOLVED IN: regulation of transcription; LOCATED IN: nucleus; CONTAINS InterPro DOMAIN/s: Zinc finger, C2H2-like (InterPro:IPR015880), Zinc finger, C2H2-type (InterPro:IPR007087); BEST Arabidopsis thaliana protein match is: zinc finger (C2H2 type) family protein (TAIR:AT4G35700.1); …	0.792335	-0.792335	2.38419e-07		-2.02572	-1.48161	-1.75367	0.171375
AT4G22870		2-oxoglutarate (2OG) and Fe(II)-dependent oxygenase superfamily protein; FUNCTIONS IN: oxidoreductase activity; LOCATED IN: cellular_component unknown; CONTAINS InterPro DOMAIN/s: Oxoglutarate/iron-dependent oxygenase (InterPro:IPR005123); BEST Arabidopsis thaliana protein match is: leucoanthocyanidin dioxygenase (TAIR:AT4G22880.2); Has 4591 Blast hits to 4581 proteins in 555 species: Archae - 0;…	-0.207355	0.207355	0		-5.70987	-1.71832	-3.7141	0.205379
AT2G38500		2-oxoglutarate (2OG) and Fe(II)-dependent oxygenase superfamily protein; Has 51 Blast hits to 51 proteins in 10 species: Archae - 0; Bacteria - 0; Metazoa - 0; Fungi - 0; Plants - 51; Viruses - 0; Other Eukaryotes - 0 (source: NCBI BLink).	0.187335	-0.187335	0		-2.20035	-2.2267	-2.21352	0.00712123
AT4G32590		2Fe-2S ferredoxin-like superfamily protein; FUNCTIONS IN: electron carrier activity, iron-sulfur cluster binding; LOCATED IN: chloroplast; EXPRESSED IN: 21 plant structures; EXPRESSED DURING: 15 growth stages; CONTAINS InterPro DOMAIN/s: Ferredoxin (InterPro:IPR001041), Beta-grasp fold, ferredoxin-type (InterPro:IPR012675); BEST Arabidopsis thaliana protein match is: NDH-dependent cyclic electron…	0.0871396	-0.0871396	0		-1.18033	-1.40593	-1.29313	0.0119334
AT4G32590		2Fe-2S ferredoxin-like superfamily protein; FUNCTIONS IN: electron carrier activity, iron-sulfur cluster binding; LOCATED IN: chloroplast; EXPRESSED IN: 21 plant structures; EXPRESSED DURING: 15 growth stages; CONTAINS InterPro DOMAIN/s: Ferredoxin (InterPro:IPR001041), Beta-grasp fold, ferredoxin-type (InterPro:IPR012675); BEST Arabidopsis thaliana protein match is: NDH-dependent cyclic electron…	-0.0300479	0.0300479	0		-1.17283	-1.16792	-1.17038	0.000662876
AT2G17430	MILDEW RESISTANCE LOCUS O 7 (MLO7)	A member of a large family of seven-transmembrane domain proteins specific to plants, homologs of the barley mildew resistance locus o (MLO) protein. Controls pollen tube reception in synergids. The Arabidopsis genome contains 15 genes encoding MLO proteins, with localization in plasma membrane. Phylogenetic analysis revealed four clades of closely-related AtMLO genes. ATMLO7 belongs to the clade…	-1.54429	1.54429	0		-4.58803	-3.43965	-4.01384	0.135157
AT2G44110	MILDEW RESISTANCE LOCUS O 15 (MLO15)	A member of a large family of seven-transmembrane domain proteins specific to plants, homologs of the barley mildew resistance locus o (MLO) protein. The Arabidopsis genome contains 15 genes encoding MLO proteins, with localization in plasma membrane. Phylogenetic analysis revealed four clades of closely-related AtMLO genes. ATMLO15 belongs to the clade II, with ATMLO13 and ATMLO15. The gene is e…	-0.848856	0.848856	0		-3.95174	-3.6532	-3.80247	0.047728
AT1G61560	MILDEW RESISTANCE LOCUS O 6 (MLO6)	A member of a large family of seven-transmembrane domain proteins specific to plants, homologs of the barley mildew resistance locus o (MLO) protein. The Arabidopsis genome contains 15 genes encoding MLO proteins, with localization in plasma membrane. Phylogenetic analysis revealed four clades of closely-related AtMLO genes. ATMLO6 belongs to the clade IV, with AtMLO2, AtMLO3 and AtMLO12. The gen…	-0.738939	0.738939	0		-2.41906	-1.32631	-1.87268	0.178463
AT2G39200	MILDEW RESISTANCE LOCUS O 12 (MLO12)	A member of a large family of seven-transmembrane domain proteins specific to plants, homologs of the barley mildew resistance locus o (MLO) protein. The Arabidopsis genome contains 15 genes encoding MLO proteins, with localization in plasma membrane. Phylogenetic analysis revealed four clades of closely-related AtMLO genes. ATMLO6 belongs to the clade IV, with AtMLO2, AtMLO3 and AtMLO12. The gen…	-1.28927	1.28927	0		-1.86383	-2.5465	-2.20516	0.24006
AT5G13990	EXOCYST SUBUNIT EXO70 FAMILY PROTEIN C2 (EXO70C2)	A member of EXO70 gene family, putative exocyst subunits, conserved in land plants. Arabidopsis thaliana contains 23 putative EXO70 genes, which can be classified into eight clusters on the phylogenetic tree.	-1.00638	1.00638	0		-2.95909	-2.17265	-2.56587	0.140811
AT3G55150	EXOCYST SUBUNIT EXO70 FAMILY PROTEIN H1 (EXO70H1)	A member of EXO70 gene family, putative exocyst subunits, conserved in land plants. Arabidopsis thaliana contains 23 putative EXO70 genes, which can be classified into eight clusters on the phylogenetic tree.	-0.976089	0.976089	0		-4.43907	-4.65086	-4.54497	0.0436342
AT3G09520	EXOCYST SUBUNIT EXO70 FAMILY PROTEIN H4 (EXO70H4)	A member of EXO70 gene family, putative exocyst subunits, conserved in land plants. Arabidopsis thaliana contains 23 putative EXO70 genes, which can be classified into eight clusters on the phylogenetic tree.	-0.866654	0.866654	0		-1.7606	-2.89158	-2.32609	0.153586
AT3G09530	EXOCYST SUBUNIT EXO70 FAMILY PROTEIN H3 (EXO70H3)	A member of EXO70 gene family, putative exocyst subunits, conserved in land plants. Arabidopsis thaliana contains 23 putative EXO70 genes, which can be classified into eight clusters on the phylogenetic tree.	-0.515248	0.515247	-2.38419e-07		-3.6939	-1.97957	-2.83673	0.105068
AT1G62130		AAA-type ATPase family protein; FUNCTIONS IN: nucleoside-triphosphatase activity, ATPase activity, nucleotide binding, ATP binding; INVOLVED IN: biological_process unknown; LOCATED IN: chloroplast; EXPRESSED IN: 16 plant structures; EXPRESSED DURING: 9 growth stages; CONTAINS InterPro DOMAIN/s: ATPase, AAA-type, core (InterPro:IPR003959), ATPase, AAA+ type, core (InterPro:IPR003593), SMAD/FHA dom…	-1.07704	1.07704	0		-1.74118	-1.29282	-1.517	0.30188
AT5G60740	ATP-BINDING CASSETTE G28 (ABCG28)	ABC transporter family protein; FUNCTIONS IN: ATPase activity, coupled to transmembrane movement of substances; LOCATED IN: endomembrane system; EXPRESSED IN: 10 plant structures; EXPRESSED DURING: L mature pollen stage, M germinated pollen stage, 4 anthesis, C globular stage, petal differentiation and expansion stage; CONTAINS InterPro DOMAIN/s: ATPase, AAA+ type, core (InterPro:IPR003593), ABC …	-1.10899	1.10899	0		-4.02083	-3.59672	-3.80877	0.0777657
AT5G60740	ATP-BINDING CASSETTE G28 (ABCG28)	ABC transporter family protein; FUNCTIONS IN: ATPase activity, coupled to transmembrane movement of substances; LOCATED IN: endomembrane system; EXPRESSED IN: 10 plant structures; EXPRESSED DURING: L mature pollen stage, M germinated pollen stage, 4 anthesis, C globular stage, petal differentiation and expansion stage; CONTAINS InterPro DOMAIN/s: ATPase, AAA+ type, core (InterPro:IPR003593), ABC …	-1.03274	1.03274	2.38419e-07		-3.52715	-2.55456	-3.04086	0.116749
AT3G55090	ATP-BINDING CASSETTE G16 (ABCG16)	ABC-2 type transporter family protein; FUNCTIONS IN: ATPase activity, coupled to transmembrane movement of substances; INVOLVED IN: response to cyclopentenone; LOCATED IN: membrane; EXPRESSED IN: sepal, root, flower, carpel, stamen; EXPRESSED DURING: 4 anthesis, petal differentiation and expansion stage; CONTAINS InterPro DOMAIN/s: ATPase, AAA+ type, core (InterPro:IPR003593), ABC transporter-lik…	-1.54967	1.54967	0		-3.36761	-1.8757	-2.62165	0.266909
AT3G55090	ATP-BINDING CASSETTE G16 (ABCG16)	ABC-2 type transporter family protein; FUNCTIONS IN: ATPase activity, coupled to transmembrane movement of substances; INVOLVED IN: response to cyclopentenone; LOCATED IN: membrane; EXPRESSED IN: sepal, root, flower, carpel, stamen; EXPRESSED DURING: 4 anthesis, petal differentiation and expansion stage; CONTAINS InterPro DOMAIN/s: ATPase, AAA+ type, core (InterPro:IPR003593), ABC transporter-lik…	-1.19034	1.19034	-2.38419e-07		-3.37436	-2.22452	-2.79944	0.168385
AT2G39350	ATP-BINDING CASSETTE G1 (ABCG1)	ABC-2 type transporter family protein; FUNCTIONS IN: ATPase activity, coupled to transmembrane movement of substances; INVOLVED IN: response to nematode; LOCATED IN: plasma membrane; EXPRESSED IN: 15 plant structures; EXPRESSED DURING: 4 anthesis, C globular stage, petal differentiation and expansion stage, E expanded cotyledon stage; CONTAINS InterPro DOMAIN/s: ATPase, AAA+ type, core (InterPro:…	-0.896969	0.896969	0		-1.52744	-1.19432	-1.36088	0.274296
AT3G53510	ATP-BINDING CASSETTE G20 (ABCG20)	ABC-2 type transporter family protein; FUNCTIONS IN: ATPase activity, coupled to transmembrane movement of substances; INVOLVED IN: transport; LOCATED IN: membrane; EXPRESSED IN: 8 plant structures; EXPRESSED DURING: 4 anthesis, C globular stage, petal differentiation and expansion stage; CONTAINS InterPro DOMAIN/s: ATPase, AAA+ type, core (InterPro:IPR003593), ABC transporter-like (InterPro:IPR0…	-0.570906	0.570906	0		-2.14403	-1.37496	-1.7595	0.12499
AT1G53270	ATP-BINDING CASSETTE G10 (ABCG10)	ABC-2 type transporter family protein; FUNCTIONS IN: ATPase activity, coupled to transmembrane movement of substances; LOCATED IN: membrane; EXPRESSED IN: root; CONTAINS InterPro DOMAIN/s: ATPase, AAA+ type, core (InterPro:IPR003593), ABC transporter-like (InterPro:IPR003439), ABC-2 type transporter (InterPro:IPR013525), ABC transporter, conserved site (InterPro:IPR017871); BEST Arabidopsis thali…	-1.42319	1.42319	0		-3.8089	-4.11891	-3.9639	0.109438
AT5G52360	ADF10	actin depolymerizing factor 10 (ADF10); FUNCTIONS IN: actin binding; INVOLVED IN: biological_process unknown; LOCATED IN: intracellular; EXPRESSED IN: 7 plant structures; EXPRESSED DURING: L mature pollen stage, M germinated pollen stage, 4 anthesis, petal differentiation and expansion stage; CONTAINS InterPro DOMAIN/s: Actin-binding, cofilin/tropomyosin type (InterPro:IPR002108); BEST Arabidopsi…	0.439167	-0.439167	0		-3.51649	-1.01126	-2.26388	0.230212
AT2G42100		Actin-like ATPase superfamily protein; FUNCTIONS IN: structural constituent of cytoskeleton, ATP binding; INVOLVED IN: biological_process unknown; LOCATED IN: actin cytoskeleton; CONTAINS InterPro DOMAIN/s: Actin, conserved site (InterPro:IPR004001), Actin/actin-like (InterPro:IPR004000), Actin/actin-like conserved site (InterPro:IPR020902); BEST Arabidopsis thaliana protein match is: actin-11 (T…	-0.459561	0.459561	0		-3.36728	-3.2904	-3.32884	0.018657
AT4G13450		Adenine nucleotide alpha hydrolases-like superfamily protein; BEST Arabidopsis thaliana protein match is: Adenine nucleotide alpha hydrolases-like superfamily protein (TAIR:AT2G03720.1); Has 132 Blast hits to 132 proteins in 13 species: Archae - 0; Bacteria - 0; Metazoa - 0; Fungi - 0; Plants - 132; Viruses - 0; Other Eukaryotes - 0 (source: NCBI BLink).	-0.609739	0.609739	0		-1.59986	-1.92464	-1.76225	0.107859
AT5G38740	AGAMOUS-LIKE 77 (AGL77)	AGAMOUS-like 77 (AGL77); FUNCTIONS IN: sequence-specific DNA binding transcription factor activity; INVOLVED IN: regulation of transcription, DNA-dependent; LOCATED IN: nucleus; EXPRESSED IN: central cell, antipodal cell; CONTAINS InterPro DOMAIN/s: Transcription factor, MADS-box (InterPro:IPR002100); BEST Arabidopsis thaliana protein match is: AGAMOUS-like 81 (TAIR:AT5G39750.1); Has 1807 Blast h…	-2.20924	2.20924	2.38419e-07		-3.29446	-1.49904	-2.39675	0.420704
AT2G38152		alpha 1,4-glycosyltransferase family protein; FUNCTIONS IN: galactosyltransferase activity; INVOLVED IN: biological_process unknown; LOCATED IN: Golgi stack; CONTAINS InterPro DOMAIN/s: Alpha 1,4-glycosyltransferase conserved region (InterPro:IPR007652), Glycosyltransferase, DXD sugar-binding region (InterPro:IPR007577); BEST Arabidopsis thaliana protein match is: alpha 1,4-glycosyltransferase fa…	-0.676375	0.676375	0		-7.94423	-7.9161	-7.93017	0.00719927
AT2G38150		alpha 1,4-glycosyltransferase family protein; FUNCTIONS IN: transferase activity, transferring glycosyl groups, transferase activity; INVOLVED IN: biological_process unknown; LOCATED IN: endomembrane system, Golgi stack; CONTAINS InterPro DOMAIN/s: Alpha 1,4-glycosyltransferase conserved region (InterPro:IPR007652), Glycosyltransferase, DXD sugar-binding region (InterPro:IPR007577); BEST Arabidop…	-1.42388	1.42388	0		-2.13136	-1.36343	-1.74739	0.357781
AT4G20990	ALPHA CARBONIC ANHYDRASE 4 (ACA4)	alpha carbonic anhydrase 4 (ACA4); FUNCTIONS IN: carbonate dehydratase activity, zinc ion binding; INVOLVED IN: one-carbon metabolic process; LOCATED IN: chloroplast thylakoid membrane; EXPRESSED IN: pollen tube; CONTAINS InterPro DOMAIN/s: Carbonic anhydrase, alpha-class, catalytic domain (InterPro:IPR001148), Carbonic anhydrase, alpha-class, conserved site (InterPro:IPR018338), Carbonic anhydra…	-0.264751	0.264751	0		-1.73571	-1.22319	-1.47945	0.0567945
AT4G20990	ALPHA CARBONIC ANHYDRASE 4 (ACA4)	alpha carbonic anhydrase 4 (ACA4); FUNCTIONS IN: carbonate dehydratase activity, zinc ion binding; INVOLVED IN: one-carbon metabolic process; LOCATED IN: chloroplast thylakoid membrane; EXPRESSED IN: pollen tube; CONTAINS InterPro DOMAIN/s: Carbonic anhydrase, alpha-class, catalytic domain (InterPro:IPR001148), Carbonic anhydrase, alpha-class, conserved site (InterPro:IPR018338), Carbonic anhydra…	-0.136879	0.136879	0		-1.55826	-1.29689	-1.42758	0.0171234
AT3G55180		alpha/beta-Hydrolases superfamily protein; BEST Arabidopsis thaliana protein match is: alpha/beta-Hydrolases superfamily protein (TAIR:AT2G39400.1); Has 4129 Blast hits to 4129 proteins in 1315 species: Archae - 32; Bacteria - 2874; Metazoa - 141; Fungi - 140; Plants - 467; Viruses - 36; Other Eukaryotes - 439 (source: NCBI BLink).	-0.0282788	0.0282788	0		-1.96316	-2.74258	-2.35287	0.0264874
AT5G14980		alpha/beta-Hydrolases superfamily protein; BEST Arabidopsis thaliana protein match is: alpha/beta-Hydrolases superfamily protein (TAIR:AT5G19290.1); Has 3141 Blast hits to 3138 proteins in 1076 species: Archae - 24; Bacteria - 2044; Metazoa - 145; Fungi - 150; Plants - 435; Viruses - 33; Other Eukaryotes - 310 (source: NCBI BLink).	2.58864	-2.58864	0		-4.34806	-2.74957	-3.54881	0.320467
AT1G19190		alpha/beta-Hydrolases superfamily protein; FUNCTIONS IN: hydrolase activity; INVOLVED IN: metabolic process; LOCATED IN: cellular_component unknown; EXPRESSED IN: inflorescence meristem, root, flower; EXPRESSED DURING: petal differentiation and expansion stage; CONTAINS InterPro DOMAIN/s: Lipase, GDXG, active site (InterPro:IPR002168), Alpha/beta hydrolase fold-3 (InterPro:IPR013094); BEST Arabid…	-0.273553	0.273553	0		-5.77426	-4.83334	-5.3038	0.010365
AT3G44510		alpha/beta-Hydrolases superfamily protein; FUNCTIONS IN: molecular_function unknown; INVOLVED IN: biological_process unknown; LOCATED IN: cellular_component unknown; EXPRESSED IN: inflorescence meristem, root; CONTAINS InterPro DOMAIN/s: Alpha/beta hydrolase fold-1 (InterPro:IPR000073); BEST Arabidopsis thaliana protein match is: alpha/beta-Hydrolases superfamily protein (TAIR:AT1G08310.1).	-1.51605	1.51605	2.38419e-07		-2.80461	-3.7824	-3.2935	0.17461
AT1G18420		Aluminium activated malate transporter family protein; INVOLVED IN: response to aluminum ion; CONTAINS InterPro DOMAIN/s: Malate transporter, aliminium toerance (InterPro:IPR020966); BEST Arabidopsis thaliana protein match is: aluminum-activated malate transporter 9 (TAIR:AT3G18440.1); Has 539 Blast hits to 535 proteins in 118 species: Archae - 0; Bacteria - 174; Metazoa - 1; Fungi - 11; Plants -…	-1.78919	1.78919	0		-2.75479	-1.58503	-2.16991	0.368183
AT1G18420		Aluminium activated malate transporter family protein; INVOLVED IN: response to aluminum ion; CONTAINS InterPro DOMAIN/s: Malate transporter, aliminium toerance (InterPro:IPR020966); BEST Arabidopsis thaliana protein match is: aluminum-activated malate transporter 9 (TAIR:AT3G18440.1); Has 539 Blast hits to 535 proteins in 118 species: Archae - 0; Bacteria - 174; Metazoa - 1; Fungi - 11; Plants -…	-1.48282	1.48282	-2.38419e-07		-1.69473	-1.40474	-1.54973	0.407499
AT5G27610	ALWAYS EARLY 1 (ALY1)	ALWAYS EARLY 1 (ALY1); FUNCTIONS IN: DNA binding, sequence-specific DNA binding transcription factor activity; INVOLVED IN: biological_process unknown; LOCATED IN: cellular_component unknown; EXPRESSED IN: sperm cell, male gametophyte, flower, pollen tube; EXPRESSED DURING: L mature pollen stage, M germinated pollen stage, 4 anthesis, petal differentiation and expansion stage; CONTAINS InterPro D…	-0.602988	0.602988	0		-1.61472	-1.05793	-1.33633	0.18187
AT1G50770		Aminotransferase-like, plant mobile domain family protein; LOCATED IN: chloroplast; CONTAINS InterPro DOMAIN/s: Aminotransferase-like, plant mobile domain (InterPro:IPR019557); BEST Arabidopsis thaliana protein match is: Plant mobile domain protein family (TAIR:AT1G50790.1); Has 1059 Blast hits to 922 proteins in 132 species: Archae - 0; Bacteria - 149; Metazoa - 145; Fungi - 52; Plants - 570; Vi…	-0.0743172	0.0743172	0		-1.50716	-1.09501	-1.30109	0.0271975
AT5G51160		Ankyrin repeat family protein; CONTAINS InterPro DOMAIN/s: Ankyrin repeat-containing domain (InterPro:IPR020683), Ankyrin repeat (InterPro:IPR002110); BEST Arabidopsis thaliana protein match is: Ankyrin repeat family protein (TAIR:AT4G10720.1); Has 23468 Blast hits to 11643 proteins in 579 species: Archae - 38; Bacteria - 1696; Metazoa - 12874; Fungi - 1168; Plants - 2550; Viruses - 45; Other Euk…	-0.858881	0.858881	-2.38419e-07		-2.07537	-1.41463	-1.745	0.198382
AT4G10720		Ankyrin repeat family protein; CONTAINS InterPro DOMAIN/s: Ankyrin repeat-containing domain (InterPro:IPR020683), Ankyrin repeat (InterPro:IPR002110); BEST Arabidopsis thaliana protein match is: Ankyrin repeat family protein (TAIR:AT5G54620.1); Has 21854 Blast hits to 10883 proteins in 482 species: Archae - 19; Bacteria - 1460; Metazoa - 11922; Fungi - 1177; Plants - 2352; Viruses - 52; Other Euk…	-0.934154	0.934154	2.38419e-07		-3.76505	-3.74782	-3.75643	0.0566436
AT3G24210		Ankyrin repeat family protein; CONTAINS InterPro DOMAIN/s: Ankyrin repeat-containing domain (InterPro:IPR020683), Protein of unknown function DUF3424 (InterPro:IPR021832), Ankyrin repeat (InterPro:IPR002110); BEST Arabidopsis thaliana protein match is: Ankyrin repeat family protein (TAIR:AT1G04780.1); Has 792 Blast hits to 708 proteins in 90 species: Archae - 0; Bacteria - 2; Metazoa - 393; Fungi…	-1.1442	1.1442	0		-1.8603	-1.83745	-1.84887	0.247514
AT4G03170		AP2/B3-like transcriptional factor family protein; FUNCTIONS IN: DNA binding; INVOLVED IN: regulation of transcription, DNA-dependent; LOCATED IN: cellular_component unknown; CONTAINS InterPro DOMAIN/s: Transcriptional factor B3 (InterPro:IPR003340); BEST Arabidopsis thaliana protein match is: AP2/B3-like transcriptional factor family protein (TAIR:AT1G20600.1); Has 166 Blast hits to 166 proteins…	-1.4601	1.4601	-2.38419e-07		-1.60329	-1.49951	-1.5514	0.399566
AT1G31290	AGO3	ARGONAUTE 3 (AGO3); FUNCTIONS IN: nucleic acid binding; INVOLVED IN: biological_process unknown; LOCATED IN: cellular_component unknown; EXPRESSED IN: 11 plant structures; EXPRESSED DURING: LP.06 six leaves visible, LP.04 four leaves visible, 4 anthesis, C globular stage, petal differentiation and expansion stage; CONTAINS InterPro DOMAIN/s: Domain of unknown function DUF1785 (InterPro:IPR014811)…	-0.0665135	0.066514	2.38419e-07		-1.69016	-3.00722	-2.34869	0.0710554
AT2G31760	ARIADNE 10 (ARI10)	ARIADNE 10 (ARI10); FUNCTIONS IN: zinc ion binding; CONTAINS InterPro DOMAIN/s: Zinc finger, C6HC-type (InterPro:IPR002867), Zinc finger, RING-type (InterPro:IPR001841); BEST Arabidopsis thaliana protein match is: RING/U-box superfamily protein (TAIR:AT2G31770.1); Has 3151 Blast hits to 3123 proteins in 229 species: Archae - 0; Bacteria - 0; Metazoa - 1297; Fungi - 638; Plants - 670; Viruses - 10…	-0.726595	0.726595	0		-2.72955	-1.12402	-1.92679	0.217119
AT5G08730	ARIADNE 16 (ARI16)	ARIADNE 16 (ARI16); FUNCTIONS IN: zinc ion binding, nucleic acid binding; INVOLVED IN: biological_process unknown; LOCATED IN: intracellular; CONTAINS InterPro DOMAIN/s: Zinc finger, RING-type (InterPro:IPR001841), Zinc finger, C6HC-type (InterPro:IPR002867), Zinc finger, CCHC-type (InterPro:IPR001878), Zinc finger, RanBP2-type (InterPro:IPR001876); BEST Arabidopsis thaliana protein match is: IBR…	-1.84556	1.84556	0		-2.32511	-1.13127	-1.72819	0.466959
AT5G08730	ARIADNE 16 (ARI16)	ARIADNE 16 (ARI16); FUNCTIONS IN: zinc ion binding, nucleic acid binding; INVOLVED IN: biological_process unknown; LOCATED IN: intracellular; CONTAINS InterPro DOMAIN/s: Zinc finger, RING-type (InterPro:IPR001841), Zinc finger, C6HC-type (InterPro:IPR002867), Zinc finger, CCHC-type (InterPro:IPR001878), Zinc finger, RanBP2-type (InterPro:IPR001876); BEST Arabidopsis thaliana protein match is: IBR…	-1.82987	1.82987	0		-2.25114	-1.20322	-1.72718	0.459968
AT3G04570	AHL19	AT-hook motif nuclear-localized protein 19 (AHL19); CONTAINS InterPro DOMAIN/s: Protein of unknown function DUF296 (InterPro:IPR005175), Predicted AT-hook DNA-binding (InterPro:IPR014476); BEST Arabidopsis thaliana protein match is: AT-hook motif nuclear-localized protein 20 (TAIR:AT4G14465.1); Has 7030 Blast hits to 3903 proteins in 396 species: Archae - 17; Bacteria - 3505; Metazoa - 1173; Fung…	-0.752939	0.752939	2.38419e-07		-4.04182	-4.03861	-4.04021	0.03302
AT1G07620	ATOBGM	ATOBGM; FUNCTIONS IN: magnesium ion binding, GTP binding, GTPase activity; INVOLVED IN: biological_process unknown; LOCATED IN: cellular_component unknown; CONTAINS InterPro DOMAIN/s: GTP-binding protein Obg/CgtA (InterPro:IPR014100); BEST Arabidopsis thaliana protein match is: Protein of unknown function (DUF3741) (TAIR:AT5G02390.1); Has 561 Blast hits to 511 proteins in 87 species: Archae - 0; …	-1.18441	1.18441	0		-3.64612	-5.53262	-4.58937	0.0937852
AT3G25610		ATPase E1-E2 type family protein / haloacid dehalogenase-like hydrolase family protein; FUNCTIONS IN: ATPase activity, coupled to transmembrane movement of ions, phosphorylative mechanism; INVOLVED IN: phospholipid transport, ATP biosynthetic process; LOCATED IN: plasma membrane; EXPRESSED IN: 12 plant structures; EXPRESSED DURING: 6 growth stages; CONTAINS InterPro DOMAIN/s: ATPase, P-type, phos…	0.0789986	-0.0789986	0		-1.23198	-1.66716	-1.44957	0.0245662
AT3G22910		ATPase E1-E2 type family protein / haloacid dehalogenase-like hydrolase family protein; FUNCTIONS IN: calcium-transporting ATPase activity, calmodulin binding; INVOLVED IN: cation transport, calcium ion transport, metabolic process, ATP biosynthetic process; LOCATED IN: membrane; EXPRESSED IN: 12 plant structures; EXPRESSED DURING: LP.04 four leaves visible, 4 anthesis, C globular stage, petal di…	-1.08607	1.08607	0		-1.50949	-1.71256	-1.61102	0.277729
AT1G60250		B-box zinc finger family protein; FUNCTIONS IN: sequence-specific DNA binding transcription factor activity, zinc ion binding; INVOLVED IN: regulation of transcription; LOCATED IN: endomembrane system, intracellular; CONTAINS InterPro DOMAIN/s: Zinc finger, B-box (InterPro:IPR000315); BEST Arabidopsis thaliana protein match is: B-box zinc finger family protein (TAIR:AT1G68190.1); Has 858 Blast hi…	0.75069	-0.75069	0		-2.518	-2.76939	-2.64369	0.0738289
AT4G10240		B-box zinc finger family protein; FUNCTIONS IN: sequence-specific DNA binding transcription factor activity, zinc ion binding; INVOLVED IN: regulation of transcription; LOCATED IN: intracellular; EXPRESSED IN: petal, leaf whorl, carpel; EXPRESSED DURING: petal differentiation and expansion stage; CONTAINS InterPro DOMAIN/s: Zinc finger, B-box (InterPro:IPR000315); BEST Arabidopsis thaliana protei…	-2.21487	2.21487	-2.38419e-07		-1.88993	-1.15029	-1.52011	0.568241
AT2G22750		basic helix-loop-helix (bHLH) DNA-binding superfamily protein; FUNCTIONS IN: DNA binding, sequence-specific DNA binding transcription factor activity; INVOLVED IN: regulation of transcription; LOCATED IN: nucleus; EXPRESSED IN: sepal; EXPRESSED DURING: petal differentiation and expansion stage; CONTAINS InterPro DOMAIN/s: Helix-loop-helix DNA-binding domain (InterPro:IPR001092), Helix-loop-helix …	0.336592	-0.336592	0		-2.04346	-2.5694	-2.30643	0.0326278
AT2G22750		basic helix-loop-helix (bHLH) DNA-binding superfamily protein; FUNCTIONS IN: DNA binding, sequence-specific DNA binding transcription factor activity; INVOLVED IN: regulation of transcription; LOCATED IN: nucleus; EXPRESSED IN: sepal; EXPRESSED DURING: petal differentiation and expansion stage; CONTAINS InterPro DOMAIN/s: Helix-loop-helix DNA-binding domain (InterPro:IPR001092), Helix-loop-helix …	0.219927	-0.219927	0		-2.55871	-2.57593	-2.56732	0.00726953
AT2G22750		basic helix-loop-helix (bHLH) DNA-binding superfamily protein; FUNCTIONS IN: DNA binding, sequence-specific DNA binding transcription factor activity; INVOLVED IN: regulation of transcription; LOCATED IN: nucleus; EXPRESSED IN: sepal; EXPRESSED DURING: petal differentiation and expansion stage; CONTAINS InterPro DOMAIN/s: Helix-loop-helix DNA-binding domain (InterPro:IPR001092), Helix-loop-helix …	0.202795	-0.202795	0		-2.13234	-1.37383	-1.75308	0.0552427
AT5G61270	PHYTOCHROME-INTERACTING FACTOR7 (PIF7)	Basic helix-loop-helix (bHLH) phytochrome interacting factor. Interacts specifically with the far-red light–absorbing Pfr form of phyB through a conserved domain called the active phyB binding motif. Upon light exposure, PIF7 rapidly migrates to intranuclear speckles, where it colocalizes with phyB. Role as negative regulator of phyB-mediated seedling deetiolation.	-1.3252	1.3252	2.38419e-07		-1.75348	-1.2305	-1.49199	0.384456
AT4G14530		BEST Arabidopsis thaliana protein match is: AGAMOUS-like 97 (TAIR:AT1G46408.1); Has 21 Blast hits to 21 proteins in 2 species: Archae - 0; Bacteria - 0; Metazoa - 0; Fungi - 0; Plants - 21; Viruses - 0; Other Eukaryotes - 0 (source: NCBI BLink).	-1.89173	1.89173	0		-5.35329	-3.43918	-4.39624	0.17384
AT1G78640		BEST Arabidopsis thaliana protein match is: AP2/B3-like transcriptional factor family protein (TAIR:AT2G33720.1); Has 92 Blast hits to 55 proteins in 5 species: Archae - 0; Bacteria - 0; Metazoa - 0; Fungi - 0; Plants - 92; Viruses - 0; Other Eukaryotes - 0 (source: NCBI BLink).	-1.69409	1.69409	0		-6.73985	-6.71651	-6.72818	0.0579454
AT2G22060		BEST Arabidopsis thaliana protein match is: Galactose oxidase/kelch repeat superfamily protein (TAIR:AT2G22030.1); Has 148 Blast hits to 148 proteins in 2 species: Archae - 0; Bacteria - 0; Metazoa - 0; Fungi - 0; Plants - 148; Viruses - 0; Other Eukaryotes - 0 (source: NCBI BLink).	-1.18341	1.18341	0		-1.88527	-1.23209	-1.55868	0.331951
AT1G56320		BEST Arabidopsis thaliana protein match is: Glycine-rich protein family (TAIR:AT5G49350.2); Has 60 Blast hits to 60 proteins in 12 species: Archae - 0; Bacteria - 0; Metazoa - 0; Fungi - 0; Plants - 60; Viruses - 0; Other Eukaryotes - 0 (source: NCBI BLink).	-0.295094	0.295094	0		-1.21318	-1.6461	-1.42964	0.0597203
AT1G07860		BEST Arabidopsis thaliana protein match is: Protein kinase superfamily protein (TAIR:AT1G07870.2); Has 7 Blast hits to 7 proteins in 4 species: Archae - 0; Bacteria - 0; Metazoa - 0; Fungi - 0; Plants - 7; Viruses - 0; Other Eukaryotes - 0 (source: NCBI BLink).	-1.47055	1.47055	0		-4.92512	-3.98758	-4.45635	0.101943
AT3G61410		BEST Arabidopsis thaliana protein match is: U-box domain-containing protein kinase family protein (TAIR:AT2G45910.1); Has 232 Blast hits to 229 proteins in 13 species: Archae - 0; Bacteria - 0; Metazoa - 13; Fungi - 0; Plants - 218; Viruses - 0; Other Eukaryotes - 1 (source: NCBI BLink).	-0.257713	0.257713	0		-2.57305	-1.69824	-2.13564	0.0521301
AT5G54570	BETA GLUCOSIDASE 41 (BGLU41)	beta glucosidase 41 (BGLU41); FUNCTIONS IN: cation binding, hydrolase activity, hydrolyzing O-glycosyl compounds, catalytic activity; INVOLVED IN: carbohydrate metabolic process; LOCATED IN: plant-type cell wall; EXPRESSED IN: 14 plant structures; EXPRESSED DURING: 4 anthesis, petal differentiation and expansion stage, E expanded cotyledon stage, D bilateral stage; CONTAINS InterPro DOMAIN/s: Gly…	-1.7403	1.7403	0		-4.06944	-3.71418	-3.89181	0.156076
AT5G54570	BETA GLUCOSIDASE 41 (BGLU41)	beta glucosidase 41 (BGLU41); FUNCTIONS IN: cation binding, hydrolase activity, hydrolyzing O-glycosyl compounds, catalytic activity; INVOLVED IN: carbohydrate metabolic process; LOCATED IN: plant-type cell wall; EXPRESSED IN: 14 plant structures; EXPRESSED DURING: 4 anthesis, petal differentiation and expansion stage, E expanded cotyledon stage, D bilateral stage; CONTAINS InterPro DOMAIN/s: Gly…	-1.71947	1.71947	0		-4.21266	-3.6085	-3.91058	0.154424
AT5G04150	BHLH101	BHLH101; FUNCTIONS IN: DNA binding, sequence-specific DNA binding transcription factor activity; INVOLVED IN: regulation of transcription; LOCATED IN: nucleus; EXPRESSED IN: root, leaf; EXPRESSED DURING: LP.04 four leaves visible; CONTAINS InterPro DOMAIN/s: Helix-loop-helix DNA-binding domain (InterPro:IPR001092), Helix-loop-helix DNA-binding (InterPro:IPR011598); BEST Arabidopsis thaliana prote…	-1.01857	1.01857	0		-3.18863	-3.15434	-3.17149	0.0895364
AT4G12490		Bifunctional inhibitor/lipid-transfer protein/seed storage 2S albumin superfamily protein; CONTAINS InterPro DOMAIN/s: Bifunctional inhibitor/plant lipid transfer protein/seed storage (InterPro:IPR016140), Plant lipid transfer protein/seed storage/trypsin-alpha amylase inhibitor (InterPro:IPR003612), Plant lipid transfer protein/hydrophobic protein, helical domain (InterPro:IPR013770); BEST Arabi…	-3.50152	3.50152	0		-1.24706	-7.36143	-4.30425	0.452213
AT4G08670		Bifunctional inhibitor/lipid-transfer protein/seed storage 2S albumin superfamily protein; FUNCTIONS IN: lipid binding; INVOLVED IN: lipid transport; LOCATED IN: anchored to membrane; EXPRESSED IN: 8 plant structures; EXPRESSED DURING: L mature pollen stage, 4 anthesis, petal differentiation and expansion stage; CONTAINS InterPro DOMAIN/s: Bifunctional inhibitor/plant lipid transfer protein/seed …	0.390096	-0.390097	-2.38419e-07		-1.14527	-1.32444	-1.23486	0.0909531
AT2G48130		Bifunctional inhibitor/lipid-transfer protein/seed storage 2S albumin superfamily protein; FUNCTIONS IN: lipid binding; INVOLVED IN: lipid transport; LOCATED IN: anchored to membrane; EXPRESSED IN: hypocotyl, root, flower; EXPRESSED DURING: petal differentiation and expansion stage; CONTAINS InterPro DOMAIN/s: Bifunctional inhibitor/plant lipid transfer protein/seed storage (InterPro:IPR016140), …	-0.221766	0.221766	0		-4.42557	-2.39688	-3.41122	0.0814834
AT4G14815		Bifunctional inhibitor/lipid-transfer protein/seed storage 2S albumin superfamily protein; FUNCTIONS IN: lipid binding; INVOLVED IN: lipid transport; LOCATED IN: anchored to membrane; EXPRESSED IN: petal, leaf whorl, sepal, flower; EXPRESSED DURING: 4 anthesis, petal differentiation and expansion stage; CONTAINS InterPro DOMAIN/s: Bifunctional inhibitor/plant lipid transfer protein/seed storage (…	-0.388857	0.388857	0		-4.80424	-4.75049	-4.77736	0.00659116
AT1G05690	BT3	BTB and TAZ domain protein. Acts redunantly with BT1 and BT2 during female gametophyte development. Acts with BT2 during male gametophyte development.	-1.21722	1.21722	0		-2.6319	-2.63499	-2.63345	0.162963
AT1G05690	BT3	BTB and TAZ domain protein. Acts redunantly with BT1 and BT2 during female gametophyte development. Acts with BT2 during male gametophyte development.	-1.13524	1.13524	0		-2.46517	-2.5925	-2.52884	0.156147
AT3G56230		BTB/POZ domain-containing protein; CONTAINS InterPro DOMAIN/s: BTB/POZ (InterPro:IPR013069), BTB/POZ fold (InterPro:IPR011333), Kelch related (InterPro:IPR013089), BTB/POZ-like (InterPro:IPR000210); BEST Arabidopsis thaliana protein match is: BTB/POZ domain-containing protein (TAIR:AT1G01640.2); Has 5225 Blast hits to 5141 proteins in 152 species: Archae - 0; Bacteria - 0; Metazoa - 3910; Fungi -…	-0.301162	0.301162	0		-4.09675	-4.20723	-4.15199	0.00539429
AT2G28200		C2H2-type zinc finger family protein; FUNCTIONS IN: sequence-specific DNA binding transcription factor activity, zinc ion binding, nucleic acid binding; INVOLVED IN: regulation of transcription; LOCATED IN: intracellular; EXPRESSED IN: 20 plant structures; EXPRESSED DURING: 11 growth stages; CONTAINS InterPro DOMAIN/s: Zinc finger, C2H2-like (InterPro:IPR015880), Zinc finger, C2H2-type (InterPro:…	-0.125242	0.125242	0		-1.6495	-2.24743	-1.94847	0.0265758
AT2G28710		C2H2-type zinc finger family protein; FUNCTIONS IN: sequence-specific DNA binding transcription factor activity, zinc ion binding, nucleic acid binding; INVOLVED IN: regulation of transcription; LOCATED IN: intracellular; EXPRESSED IN: 8 plant structures; EXPRESSED DURING: 4 anthesis; CONTAINS InterPro DOMAIN/s: Zinc finger, C2H2-like (InterPro:IPR015880), Zinc finger, C2H2-type (InterPro:IPR0070…	-0.498882	0.498882	0		-1.73676	-3.06861	-2.40269	0.101922
AT5G15480		C2H2-type zinc finger family protein; FUNCTIONS IN: sequence-specific DNA binding transcription factor activity, zinc ion binding, nucleic acid binding; INVOLVED IN: regulation of transcription; LOCATED IN: intracellular; EXPRESSED IN: flower; EXPRESSED DURING: petal differentiation and expansion stage; CONTAINS InterPro DOMAIN/s: Zinc finger, C2H2-like (InterPro:IPR015880), Zinc finger, C2H2-typ…	-1.26969	1.26969	0		-5.90369	-2.78486	-4.34427	0.163332
AT3G46070		C2H2-type zinc finger family protein; FUNCTIONS IN: sequence-specific DNA binding transcription factor activity, zinc ion binding, nucleic acid binding; INVOLVED IN: regulation of transcription; LOCATED IN: intracellular; EXPRESSED IN: root, flower; EXPRESSED DURING: petal differentiation and expansion stage; CONTAINS InterPro DOMAIN/s: Zinc finger, C2H2-like (InterPro:IPR015880), Zinc finger, C2…	-1.08076	1.08076	0		-1.98797	-1.2816	-1.63478	0.28707
AT3G46080		C2H2-type zinc finger family protein; FUNCTIONS IN: sequence-specific DNA binding transcription factor activity, zinc ion binding, nucleic acid binding; INVOLVED IN: response to chitin, regulation of transcription; LOCATED IN: intracellular; CONTAINS InterPro DOMAIN/s: Zinc finger, C2H2-like (InterPro:IPR015880), Zinc finger, C2H2-type (InterPro:IPR007087); BEST Arabidopsis thaliana protein match…	-0.633085	0.633085	0		-1.14872	-1.82534	-1.48703	0.174097
AT1G02040		C2H2-type zinc finger family protein; FUNCTIONS IN: sequence-specific DNA binding transcription factor activity, zinc ion binding, nucleic acid binding; LOCATED IN: intracellular; CONTAINS InterPro DOMAIN/s: Zinc finger, C2H2-like (InterPro:IPR015880), Zinc finger, C2H2-type (InterPro:IPR007087); BEST Arabidopsis thaliana protein match is: C2H2-like zinc finger protein (TAIR:AT2G17180.1); Has 550…	0.613911	-0.613911	0		-5.19045	-5.00432	-5.09739	0.014516
AT2G34030		Calcium-binding EF-hand family protein; FUNCTIONS IN: calcium ion binding; INVOLVED IN: biological_process unknown; LOCATED IN: endomembrane system; CONTAINS InterPro DOMAIN/s: EF-Hand 1, calcium-binding site (InterPro:IPR018247), EF-HAND 2 (InterPro:IPR018249), EF-hand-like domain (InterPro:IPR011992), Calcium-binding EF-hand (InterPro:IPR002048), Calcium/calmodulin-dependent protein kinase-like…	-0.587343	0.587343	2.38419e-07		-3.31727	-1.44642	-2.38185	0.163784
AT3G17980		Calcium-dependent lipid-binding (CaLB domain) family protein; CONTAINS InterPro DOMAIN/s: C2 membrane targeting protein (InterPro:IPR018029), C2 calcium/lipid-binding domain, CaLB (InterPro:IPR008973), C2 calcium-dependent membrane targeting (InterPro:IPR000008); BEST Arabidopsis thaliana protein match is: Calcium-dependent lipid-binding (CaLB domain) family protein (TAIR:AT1G48590.2); Has 4930 B…	0.428871	-0.428871	0		-1.18823	-1.18136	-1.18479	0.109862
AT2G13350		Calcium-dependent lipid-binding (CaLB domain) family protein; FUNCTIONS IN: molecular_function unknown; INVOLVED IN: biological_process unknown; LOCATED IN: endomembrane system; EXPRESSED IN: 9 plant structures; EXPRESSED DURING: L mature pollen stage, M germinated pollen stage, 4 anthesis, C globular stage, petal differentiation and expansion stage; CONTAINS InterPro DOMAIN/s: C2 calcium/lipid-b…	0.16437	-0.16437	0		-3.09151	-1.33513	-2.21332	0.131548
AT1G23140		Calcium-dependent lipid-binding (CaLB domain) family protein; FUNCTIONS IN: molecular_function unknown; INVOLVED IN: biological_process unknown; LOCATED IN: plasma membrane; EXPRESSED IN: 14 plant structures; EXPRESSED DURING: 7 growth stages; CONTAINS InterPro DOMAIN/s: C2 membrane targeting protein (InterPro:IPR018029), C2 calcium/lipid-binding domain, CaLB (InterPro:IPR008973), C2 calcium-depe…	-0.544529	0.544529	0		-2.35284	-1.82226	-2.08755	0.0748591
AT3G50770	CALMODULIN-LIKE 41 (CML41)	calmodulin-like 41 (CML41); FUNCTIONS IN: calcium ion binding; INVOLVED IN: biological_process unknown; LOCATED IN: chloroplast; EXPRESSED IN: 17 plant structures; EXPRESSED DURING: 11 growth stages; CONTAINS InterPro DOMAIN/s: EF-Hand 1, calcium-binding site (InterPro:IPR018247), EF-HAND 2 (InterPro:IPR018249), EF-hand-like domain (InterPro:IPR011992), Calcium-binding EF-hand (InterPro:IPR002048…	-1.22557	1.22557	0		-1.07663	-2.74977	-1.9132	0.326274
AT3G23340	CASEIN KINASE I-LIKE 10 (ckl10)	casein kinase I-like 10 (ckl10); FUNCTIONS IN: protein serine/threonine kinase activity, protein kinase activity, kinase activity, ATP binding; INVOLVED IN: protein amino acid phosphorylation; LOCATED IN: cellular_component unknown; EXPRESSED IN: 18 plant structures; EXPRESSED DURING: 12 growth stages; CONTAINS InterPro DOMAIN/s: Protein kinase, ATP binding site (InterPro:IPR017441), Protein kina…	0.684248	-0.684248	0		-1.0476	-1.35308	-1.20034	0.229008
AT2G32310		CCT motif family protein; CONTAINS InterPro DOMAIN/s: CCT domain (InterPro:IPR010402); BEST Arabidopsis thaliana protein match is: B-box type zinc finger protein with CCT domain (TAIR:AT3G21880.1); Has 35333 Blast hits to 34131 proteins in 2444 species: Archae - 798; Bacteria - 22429; Metazoa - 974; Fungi - 991; Plants - 531; Viruses - 0; Other Eukaryotes - 9610 (source: NCBI BLink).	-1.30747	1.30747	0		-6.13234	-6.39048	-6.26141	0.0413183
AT5G26220		ChaC-like family protein; CONTAINS InterPro DOMAIN/s: ChaC-like protein (InterPro:IPR006840); BEST Arabidopsis thaliana protein match is: ChaC-like family protein (TAIR:AT4G31290.1); Has 1807 Blast hits to 1807 proteins in 277 species: Archae - 0; Bacteria - 0; Metazoa - 736; Fungi - 347; Plants - 385; Viruses - 0; Other Eukaryotes - 339 (source: NCBI BLink).	-1.088	1.088	0		-4.62736	-1.14056	-2.88396	0.295623
AT2G43620		Chitinase family protein; FUNCTIONS IN: chitin binding, chitinase activity; INVOLVED IN: response to salt stress; LOCATED IN: apoplast; EXPRESSED IN: 12 plant structures; EXPRESSED DURING: 11 growth stages; CONTAINS InterPro DOMAIN/s: Chitin-binding, type 1, conserved site (InterPro:IPR018371), Glycoside hydrolase, family 19 (InterPro:IPR016283), Chitin-binding, type 1 (InterPro:IPR001002), Glyco…	-1.04076	1.04076	0		-2.19423	-2.77455	-2.48439	0.14821
AT1G02360		Chitinase family protein; FUNCTIONS IN: chitinase activity; INVOLVED IN: carbohydrate metabolic process, cell wall macromolecule catabolic process; LOCATED IN: endomembrane system; EXPRESSED IN: stem, cotyledon, leaf whorl, root; CONTAINS InterPro DOMAIN/s: Glycoside hydrolase, family 19 (InterPro:IPR016283), Glycoside hydrolase, family 19, catalytic (InterPro:IPR000726); BEST Arabidopsis thalian…	-2.00558	2.00558	0		-1.59276	-1.33002	-1.46139	0.542754
AT2G23970		Class I glutamine amidotransferase-like superfamily protein; FUNCTIONS IN: catalytic activity; INVOLVED IN: defense response; LOCATED IN: endomembrane system; EXPRESSED IN: 6 plant structures; EXPRESSED DURING: 4 anthesis, petal differentiation and expansion stage; CONTAINS InterPro DOMAIN/s: Glutamine amidotransferase class-I, C-terminal (InterPro:IPR000991), Glutamine amidotransferase type 1 (I…	-0.0423093	0.0423093	0		-3.39268	-1.38703	-2.38985	0.140224
AT4G18510	CLAVATA3/ESR-RELATED 2 (CLE2)	CLE2, putative ligand, member of large gene family homologous to Clavata3	-0.479618	0.479618	0		-4.03861	-2.70747	-3.37304	0.0543741
AT1G70110		Concanavalin A-like lectin protein kinase family protein; FUNCTIONS IN: carbohydrate binding, kinase activity; INVOLVED IN: protein amino acid phosphorylation; LOCATED IN: endomembrane system; CONTAINS InterPro DOMAIN/s: Legume lectin, beta chain (InterPro:IPR001220), Protein kinase, ATP binding site (InterPro:IPR017441), Serine/threonine-protein kinase-like domain (InterPro:IPR017442), Concanava…	-1.0184	1.0184	-2.38419e-07		-1.32534	-1.45271	-1.38902	0.306507
AT4G29050		Concanavalin A-like lectin protein kinase family protein; FUNCTIONS IN: carbohydrate binding, kinase activity; INVOLVED IN: protein amino acid phosphorylation; LOCATED IN: endomembrane system; EXPRESSED IN: 7 plant structures; EXPRESSED DURING: 8 growth stages; CONTAINS InterPro DOMAIN/s: Legume lectin, beta chain (InterPro:IPR001220), Protein kinase, ATP binding site (InterPro:IPR017441), Serine…	-1.03578	1.03578	0		-2.36794	-1.48824	-1.92809	0.228772
AT5G42120		Concanavalin A-like lectin protein kinase family protein; FUNCTIONS IN: kinase activity; INVOLVED IN: protein amino acid phosphorylation; LOCATED IN: endomembrane system; CONTAINS InterPro DOMAIN/s: Legume lectin, beta chain (InterPro:IPR001220), Protein kinase, ATP binding site (InterPro:IPR017441), Serine/threonine-protein kinase-like domain (InterPro:IPR017442), Concanavalin A-like lectin/gluc…	-1.02487	1.02487	0		-4.21218	-3.507	-3.85959	0.0706067
AT2G43700		Concanavalin A-like lectin protein kinase family protein; FUNCTIONS IN: kinase activity; INVOLVED IN: protein amino acid phosphorylation; LOCATED IN: endomembrane system; CONTAINS InterPro DOMAIN/s: Legume lectin, beta chain (InterPro:IPR001220), Protein kinase, ATP binding site (InterPro:IPR017441), Serine/threonine-protein kinase-like domain (InterPro:IPR017442), Concanavalin A-like lectin/gluc…	-0.0264754	0.0264754	0		-1.18374	-1.24702	-1.21538	0.00115036
AT1G70130		Concanavalin A-like lectin protein kinase family protein; FUNCTIONS IN: kinase activity; INVOLVED IN: protein amino acid phosphorylation; LOCATED IN: endomembrane system; EXPRESSED IN: hypocotyl, male gametophyte, root; CONTAINS InterPro DOMAIN/s: Legume lectin, beta chain (InterPro:IPR001220), Protein kinase, ATP binding site (InterPro:IPR017441), Serine/threonine-protein kinase-like domain (Int…	-1.1268	1.1268	0		-5.25023	-4.78213	-5.01618	0.0488147
AT3G55550		Concanavalin A-like lectin protein kinase family protein; FUNCTIONS IN: kinase activity; INVOLVED IN: protein amino acid phosphorylation; LOCATED IN: plasma membrane; CONTAINS InterPro DOMAIN/s: Legume lectin, beta chain (InterPro:IPR001220), Protein kinase, ATP binding site (InterPro:IPR017441), Serine/threonine-protein kinase-like domain (InterPro:IPR017442), Concanavalin A-like lectin/glucanas…	-1.32795	1.32795	0		-3.34924	-1.76278	-2.55601	0.240255
AT5G28810		CONTAINS InterPro DOMAIN/s: Domain of unknown function DUF1985 (InterPro:IPR015410); BEST Arabidopsis thaliana protein match is: Ulp1 protease family protein (TAIR:AT5G45570.1); Has 439 Blast hits to 418 proteins in 91 species: Archae - 2; Bacteria - 72; Metazoa - 105; Fungi - 15; Plants - 124; Viruses - 0; Other Eukaryotes - 121 (source: NCBI BLink).	-0.286497	0.286497	0		-2.40947	-1.55792	-1.9837	0.06088
AT2G17036		CONTAINS InterPro DOMAIN/s: F-box domain, cyclin-like (InterPro:IPR001810), Protein of unknown function DUF295 (InterPro:IPR005174); BEST Arabidopsis thaliana protein match is: F-box family protein with a domain of unknown function (DUF295) (TAIR:AT2G17030.1); Has 325 Blast hits to 323 proteins in 11 species: Archae - 0; Bacteria - 0; Metazoa - 0; Fungi - 0; Plants - 325; Viruses - 0; Other Eukar…	0.832826	-0.832826	0		-1.0452	-1.83723	-1.44121	0.258519
AT1G04470		CONTAINS InterPro DOMAIN/s: Munc13 homology 1 (InterPro:IPR014770), Protein of unknown function DUF810 (InterPro:IPR008528), Mammalian uncoordinated homology 13, domain 2 (InterPro:IPR014772); BEST Arabidopsis thaliana protein match is: Protein of unknown function (DUF810) (TAIR:AT2G33420.1); Has 201 Blast hits to 187 proteins in 29 species: Archae - 0; Bacteria - 4; Metazoa - 3; Fungi - 4; Plant…	0.216334	-0.216335	-2.38419e-07		-2.14273	-1.93284	-2.03778	0.0136383
AT1G27590		CONTAINS InterPro DOMAIN/s: Protein of unknown function DUF3453 (InterPro:IPR021850); BEST Arabidopsis thaliana protein match is: phosphatidylinositol 3- and 4-kinase family protein (TAIR:AT1G27570.1); Has 109 Blast hits to 109 proteins in 38 species: Archae - 0; Bacteria - 0; Metazoa - 65; Fungi - 4; Plants - 38; Viruses - 0; Other Eukaryotes - 2 (source: NCBI BLink).	0.331222	-0.331222	0		-1.2862	-2.10586	-1.69603	0.0844781
AT3G01311		CONTAINS InterPro DOMAIN/s: Protein of unknown function DUF569 (InterPro:IPR007679), Actin cross-linking (InterPro:IPR008999); BEST Arabidopsis thaliana protein match is: Protein of unknown function (DUF569) (TAIR:AT3G28630.1); Has 35333 Blast hits to 34131 proteins in 2444 species: Archae - 798; Bacteria - 22429; Metazoa - 974; Fungi - 991; Plants - 531; Viruses - 0; Other Eukaryotes - 9610 (sou…	-1.42932	1.42932	0		-2.54276	-1.34587	-1.94432	0.336319
AT3G12850		COP9 signalosome complex-related / CSN complex-related; BEST Arabidopsis thaliana protein match is: 26S proteasome, regulatory subunit Rpn7;Proteasome component (PCI) domain (TAIR:AT3G61140.1); Has 103 Blast hits to 103 proteins in 41 species: Archae - 0; Bacteria - 0; Metazoa - 36; Fungi - 2; Plants - 53; Viruses - 0; Other Eukaryotes - 12 (source: NCBI BLink).	-1.53172	1.53172	0		-4.31901	-3.30894	-3.81398	0.141764
AT1G73810		Core-2/I-branching beta-1,6-N-acetylglucosaminyltransferase family protein; CONTAINS InterPro DOMAIN/s: Core-2/I-Branching enzyme (InterPro:IPR021141); BEST Arabidopsis thaliana protein match is: Core-2/I-branching beta-1,6-N-acetylglucosaminyltransferase family protein (TAIR:AT1G68390.1); Has 580 Blast hits to 580 proteins in 21 species: Archae - 0; Bacteria - 5; Metazoa - 0; Fungi - 0; Plants -…	-1.53267	1.53267	0		-4.77692	-4.19591	-4.48642	0.102625
AT1G68390		Core-2/I-branching beta-1,6-N-acetylglucosaminyltransferase family protein; CONTAINS InterPro DOMAIN/s: Core-2/I-Branching enzyme (InterPro:IPR021141); BEST Arabidopsis thaliana protein match is: Core-2/I-branching beta-1,6-N-acetylglucosaminyltransferase family protein (TAIR:AT1G68380.1); Has 622 Blast hits to 618 proteins in 34 species: Archae - 0; Bacteria - 10; Metazoa - 12; Fungi - 1; Plants…	0.512402	-0.512403	-2.38419e-07		-1.48985	-1.04899	-1.26942	0.150641
AT4G39830		Cupredoxin superfamily protein; FUNCTIONS IN: oxidoreductase activity, L-ascorbate oxidase activity, copper ion binding; INVOLVED IN: oxidation reduction; LOCATED IN: endomembrane system, extracellular region; EXPRESSED IN: 19 plant structures; EXPRESSED DURING: 12 growth stages; CONTAINS InterPro DOMAIN/s: Multicopper oxidase, type 3 (InterPro:IPR011707), Multicopper oxidase, type 2 (InterPro:IP…	-1.6022	1.6022	0		-1.1464	-1.14649	-1.14644	0.548532
AT3G57370		Cyclin family protein; FUNCTIONS IN: RNA polymerase II transcription factor activity, transcription regulator activity, zinc ion binding, translation initiation factor activity; INVOLVED IN: translational initiation, regulation of transcription, DNA-dependent, transcription initiation; EXPRESSED IN: sperm cell, male gametophyte, flower, pollen tube; EXPRESSED DURING: M germinated pollen stage, pe…	-1.34709	1.34709	0		-4.92272	-4.55471	-4.73871	0.0733735
AT3G22260		Cysteine proteinases superfamily protein; FUNCTIONS IN: cysteine-type peptidase activity; INVOLVED IN: biological_process unknown; LOCATED IN: plasma membrane; EXPRESSED IN: 16 plant structures; EXPRESSED DURING: 10 growth stages; CONTAINS InterPro DOMAIN/s: Ovarian tumour, otubain (InterPro:IPR003323); BEST Arabidopsis thaliana protein match is: Cysteine proteinases superfamily protein (TAIR:AT3…	-0.913671	0.913671	0		-1.52757	-1.10762	-1.31759	0.295095
AT5G43520		Cysteine/Histidine-rich C1 domain family protein; CONTAINS InterPro DOMAIN/s: DC1 (InterPro:IPR004146), C1-like (InterPro:IPR011424); BEST Arabidopsis thaliana protein match is: Cysteine/Histidine-rich C1 domain family protein (TAIR:AT2G44380.1); Has 1807 Blast hits to 1807 proteins in 277 species: Archae - 0; Bacteria - 0; Metazoa - 736; Fungi - 347; Plants - 385; Viruses - 0; Other Eukaryotes -…	-0.667357	0.667356	-2.38419e-07		-2.01147	-3.25924	-2.63536	0.102097
AT4G01740		Cysteine/Histidine-rich C1 domain family protein; CONTAINS InterPro DOMAIN/s: DC1 (InterPro:IPR004146), C1-like (InterPro:IPR011424); BEST Arabidopsis thaliana protein match is: Cysteine/Histidine-rich C1 domain family protein (TAIR:AT4G01930.1); Has 1534 Blast hits to 622 proteins in 21 species: Archae - 0; Bacteria - 0; Metazoa - 4; Fungi - 0; Plants - 1528; Viruses - 0; Other Eukaryotes - 2 (s…	0.126998	-0.126998	0		-1.01741	-1.26476	-1.14108	0.0232937
AT1G29180		Cysteine/Histidine-rich C1 domain family protein; CONTAINS InterPro DOMAIN/s: DC1 (InterPro:IPR004146), C1-like (InterPro:IPR011424); BEST Arabidopsis thaliana protein match is: Cysteine/Histidine-rich C1 domain family protein (TAIR:AT5G48320.1); Has 1385 Blast hits to 625 proteins in 30 species: Archae - 0; Bacteria - 0; Metazoa - 15; Fungi - 0; Plants - 1354; Viruses - 0; Other Eukaryotes - 16 …	-0.0696878	0.0696878	0		-1.28575	-1.11752	-1.20163	0.00816253
AT2G21840		Cysteine/Histidine-rich C1 domain family protein; FUNCTIONS IN: zinc ion binding; INVOLVED IN: intracellular signaling pathway; LOCATED IN: cellular_component unknown; CONTAINS InterPro DOMAIN/s: Protein kinase C-like, phorbol ester/diacylglycerol binding (InterPro:IPR002219), Zinc finger, PHD-type, conserved site (InterPro:IPR019786), Zinc finger, RING-type (InterPro:IPR001841), Zinc finger, PHD…	-0.108593	0.108593	0		-1.40073	-1.96117	-1.68095	0.0305078
AT2G21850		Cysteine/Histidine-rich C1 domain family protein; FUNCTIONS IN: zinc ion binding; INVOLVED IN: intracellular signaling pathway; LOCATED IN: cellular_component unknown; EXPRESSED IN: embryo, hypocotyl, root; EXPRESSED DURING: D bilateral stage; CONTAINS InterPro DOMAIN/s: Protein kinase C-like, phorbol ester/diacylglycerol binding (InterPro:IPR002219), Zinc finger, PHD-type, conserved site (InterP…	0.254165	-0.254165	0		-1.77545	-2.00194	-1.88869	0.0210228
AT2G21850		Cysteine/Histidine-rich C1 domain family protein; FUNCTIONS IN: zinc ion binding; INVOLVED IN: intracellular signaling pathway; LOCATED IN: cellular_component unknown; EXPRESSED IN: embryo, hypocotyl, root; EXPRESSED DURING: D bilateral stage; CONTAINS InterPro DOMAIN/s: Protein kinase C-like, phorbol ester/diacylglycerol binding (InterPro:IPR002219), Zinc finger, PHD-type, conserved site (InterP…	0.274148	-0.274148	-2.38419e-07		-1.57563	-1.68583	-1.63073	0.0281676
AT1G73340		Cytochrome P450 superfamily protein; FUNCTIONS IN: electron carrier activity, monooxygenase activity, iron ion binding, oxygen binding, heme binding; EXPRESSED IN: root; CONTAINS InterPro DOMAIN/s: Cytochrome P450 (InterPro:IPR001128), Cytochrome P450, E-class, group IV (InterPro:IPR002403), Cytochrome P450, conserved site (InterPro:IPR017972); BEST Arabidopsis thaliana protein match is: Cytochro…	-1.78915	1.78915	0		-2.32235	-1.35971	-1.84103	0.425093
AT3G20935	CYTOCHROME P450, FAMILY 705, SUBFAMILY A, POLYPEPTIDE 28 (CYP705A28)	cytochrome P450, family 705, subfamily A, polypeptide 28 (CYP705A28); FUNCTIONS IN: electron carrier activity, monooxygenase activity, iron ion binding, heme binding; INVOLVED IN: oxidation reduction; LOCATED IN: cellular_component unknown; CONTAINS InterPro DOMAIN/s: Cytochrome P450 (InterPro:IPR001128), Cytochrome P450, conserved site (InterPro:IPR017972), Cytochrome P450, E-class, group I (Int…	-0.785537	0.785537	0		-2.31384	-2.16983	-2.24184	0.104721
AT2G34930		disease resistance family protein / LRR family protein; INVOLVED IN: signal transduction, defense response to fungus, defense response; LOCATED IN: cell wall; EXPRESSED IN: 10 plant structures; EXPRESSED DURING: 7 growth stages; CONTAINS InterPro DOMAIN/s: Leucine-rich repeat-containing N-terminal domain, type 2 (InterPro:IPR013210), Leucine-rich repeat (InterPro:IPR001611); BEST Arabidopsis thal…	-0.654588	0.654588	0		-1.06161	-2.09272	-1.57716	0.198905
AT5G45210		Disease resistance protein (TIR-NBS-LRR class) family; FUNCTIONS IN: transmembrane receptor activity, ATP binding; INVOLVED IN: signal transduction, apoptosis, defense response, innate immune response; LOCATED IN: intrinsic to membrane; EXPRESSED IN: root; CONTAINS InterPro DOMAIN/s: NB-ARC (InterPro:IPR002182), Leucine-rich repeat (InterPro:IPR001611), Toll-Interleukin receptor (InterPro:IPR0001…	-1.52786	1.52786	-2.38419e-07		-3.21265	-1.22128	-2.21697	0.348131
AT5G18360		Disease resistance protein (TIR-NBS-LRR class) family; FUNCTIONS IN: transmembrane receptor activity, nucleoside-triphosphatase activity, nucleotide binding, ATP binding; INVOLVED IN: signal transduction, defense response, apoptosis, innate immune response; LOCATED IN: intrinsic to membrane, chloroplast; EXPRESSED IN: 16 plant structures; EXPRESSED DURING: 10 growth stages; CONTAINS InterPro DOMA…	0.402468	-0.402467	2.38419e-07		-1.01945	-2.0723	-1.54588	0.14486
AT5G45000		Disease resistance protein (TIR-NBS-LRR class) family; FUNCTIONS IN: transmembrane receptor activity; INVOLVED IN: signal transduction, defense response, innate immune response; LOCATED IN: intrinsic to membrane; EXPRESSED IN: 9 plant structures; EXPRESSED DURING: 7 growth stages; CONTAINS InterPro DOMAIN/s: Toll-Interleukin receptor (InterPro:IPR000157); BEST Arabidopsis thaliana protein match i…	-0.494007	0.494007	0		-1.31114	-2.20515	-1.75814	0.118587
AT5G17680		disease resistance protein (TIR-NBS-LRR class), putative; FUNCTIONS IN: transmembrane receptor activity, ATP binding; INVOLVED IN: signal transduction, defense response, apoptosis, innate immune response; LOCATED IN: intrinsic to membrane; EXPRESSED IN: 14 plant structures; EXPRESSED DURING: 6 growth stages; CONTAINS InterPro DOMAIN/s: Leucine-rich repeat, typical subtype (InterPro:IPR003591), NB…	-0.557503	0.557503	0		-1.55005	-1.10716	-1.32861	0.157165
AT5G17680		disease resistance protein (TIR-NBS-LRR class), putative; FUNCTIONS IN: transmembrane receptor activity, ATP binding; INVOLVED IN: signal transduction, defense response, apoptosis, innate immune response; LOCATED IN: intrinsic to membrane; EXPRESSED IN: 14 plant structures; EXPRESSED DURING: 6 growth stages; CONTAINS InterPro DOMAIN/s: Leucine-rich repeat, typical subtype (InterPro:IPR003591), NB…	-0.54314	0.54314	0		-1.7688	-1.15491	-1.46186	0.143846
AT5G04980		DNAse I-like superfamily protein; FUNCTIONS IN: hydrolase activity, inositol or phosphatidylinositol phosphatase activity; INVOLVED IN: biological_process unknown; LOCATED IN: cellular_component unknown; EXPRESSED IN: 18 plant structures; EXPRESSED DURING: 8 growth stages; CONTAINS InterPro DOMAIN/s: Inositol polyphosphate related phosphatase (InterPro:IPR000300), Endonuclease/exonuclease/phospha…	-0.252306	0.252306	0		-1.93951	-2.08211	-2.01081	0.0165796
AT5G04980		DNAse I-like superfamily protein; FUNCTIONS IN: hydrolase activity, inositol or phosphatidylinositol phosphatase activity; INVOLVED IN: biological_process unknown; LOCATED IN: cellular_component unknown; EXPRESSED IN: 18 plant structures; EXPRESSED DURING: 8 growth stages; CONTAINS InterPro DOMAIN/s: Inositol polyphosphate related phosphatase (InterPro:IPR000300), Endonuclease/exonuclease/phospha…	-0.0367947	0.0367951	2.38419e-07		-1.29849	-2.03659	-1.66754	0.0460747
AT1G23560		Domain of unknown function (DUF220); CONTAINS InterPro DOMAIN/s: Protein of unknown function DUF220 (InterPro:IPR003863); BEST Arabidopsis thaliana protein match is: Domain of unknown function (DUF220) (TAIR:AT1G70480.2); Has 154 Blast hits to 140 proteins in 12 species: Archae - 0; Bacteria - 0; Metazoa - 0; Fungi - 0; Plants - 154; Viruses - 0; Other Eukaryotes - 0 (source: NCBI BLink).	1.51106	-1.51106	0		-4.47031	-4.02659	-4.24845	0.108585
AT2G31460		Domain of unknown function (DUF313) ; CONTAINS InterPro DOMAIN/s: Protein of unknown function DUF313 (InterPro:IPR005508); BEST Arabidopsis thaliana protein match is: Domain of unknown function (DUF313) (TAIR:AT2G27410.1); Has 122 Blast hits to 122 proteins in 5 species: Archae - 0; Bacteria - 0; Metazoa - 0; Fungi - 0; Plants - 122; Viruses - 0; Other Eukaryotes - 0 (source: NCBI BLink).	-2.08948	2.08948	0		-5.36741	-4.02833	-4.69787	0.165585
AT3G10590		Duplicated homeodomain-like superfamily protein; CONTAINS InterPro DOMAIN/s: SANT, DNA-binding (InterPro:IPR001005), Homeodomain-like (InterPro:IPR009057), Myb, DNA-binding (InterPro:IPR014778), SANT, eukarya (InterPro:IPR017884), HTH transcriptional regulator, Myb-type, DNA-binding (InterPro:IPR017930), Myb-like DNA-binding domain, SHAQKYF class (InterPro:IPR006447); BEST Arabidopsis thaliana pr…	-1.43848	1.43848	0		-2.22714	-2.15467	-2.1909	0.267299
AT5G64905	ELICITOR PEPTIDE 3 PRECURSOR (PROPEP3)	elicitor peptide 3 precursor (PROPEP3); Has 30201 Blast hits to 17322 proteins in 780 species: Archae - 12; Bacteria - 1396; Metazoa - 17338; Fungi - 3422; Plants - 5037; Viruses - 0; Other Eukaryotes - 2996 (source: NCBI BLink).	-1.5158	1.5158	0		-3.63943	-2.49469	-3.06706	0.198887
AT1G03620		ELMO/CED-12 family protein; FUNCTIONS IN: molecular_function unknown; INVOLVED IN: phagocytosis; LOCATED IN: cytoskeleton; EXPRESSED IN: 16 plant structures; EXPRESSED DURING: 6 growth stages; CONTAINS InterPro DOMAIN/s: Engulfment/cell motility, ELMO (InterPro:IPR006816); BEST Arabidopsis thaliana protein match is: ELMO/CED-12 family protein (TAIR:AT3G03610.1); Has 828 Blast hits to 828 proteins…	0.437807	-0.437807	0		-3.91144	-5.14003	-4.52573	0.0266753
AT3G57960		Emsy N Terminus (ENT) domain-containing protein; CONTAINS InterPro DOMAIN/s: ENT (InterPro:IPR005491); BEST Arabidopsis thaliana protein match is: Emsy N Terminus (ENT)/ plant Tudor-like domains-containing protein (TAIR:AT3G57970.1); Has 77 Blast hits to 77 proteins in 14 species: Archae - 0; Bacteria - 0; Metazoa - 0; Fungi - 0; Plants - 77; Viruses - 0; Other Eukaryotes - 0 (source: NCBI BLink).	-1.55173	1.55173	0		-2.5453	-2.23726	-2.39128	0.264879
AT3G57970		Emsy N Terminus (ENT)/ plant Tudor-like domains-containing protein; CONTAINS InterPro DOMAIN/s: ENT (InterPro:IPR005491), Tudor-like, plant (InterPro:IPR014002); BEST Arabidopsis thaliana protein match is: Emsy N Terminus (ENT) domain-containing protein (TAIR:AT3G57960.1); Has 108 Blast hits to 108 proteins in 13 species: Archae - 0; Bacteria - 0; Metazoa - 0; Fungi - 0; Plants - 108; Viruses - 0…	-1.58077	1.58077	0		-2.7486	-1.80944	-2.27902	0.30108
AT3G57970		Emsy N Terminus (ENT)/ plant Tudor-like domains-containing protein; CONTAINS InterPro DOMAIN/s: ENT (InterPro:IPR005491), Tudor-like, plant (InterPro:IPR014002); BEST Arabidopsis thaliana protein match is: Emsy N Terminus (ENT) domain-containing protein (TAIR:AT3G57960.1); Has 108 Blast hits to 108 proteins in 13 species: Archae - 0; Bacteria - 0; Metazoa - 0; Fungi - 0; Plants - 108; Viruses - 0…	-1.72256	1.72256	-2.38419e-07		-1.46062	-1.42683	-1.44373	0.49018
AT2G39250	SCHNARCHZAPFEN (SNZ)	Encodes a AP2 domain transcription factor that can repress flowering. SNZ and its paralogous gene, SCHLAFMUTZE (SMZ), share a signature with partial complementarity to the miR172 microRNA, whose precursor is induced upon flowering.	0.373905	-0.373905	2.38419e-07		-1.08801	-1.86312	-1.47556	0.11138
AT5G49360	BETA-XYLOSIDASE 1 (BXL1)	Encodes a bifunctional {beta}-D-xylosidase/{alpha}-L-arabinofuranosidase required for pectic arabinan modification. Located in the extracellular matrix. Gene is expressed specifically in tissues undergoing secondary wall thickening. This is a member of glycosyl hydrolase family 3 and has six other closely related members.	1.42566	-1.42566	0		-1.15561	-1.8202	-1.4879	0.416383
AT3G52080	CATION/HYDROGEN EXCHANGER 28 (chx28)	encodes a cation:proton exchanger expressed in pollen	-1.20975	1.20975	2.38419e-07		-1.50732	-1.16267	-1.335	0.388656
AT1G17240	RECEPTOR LIKE PROTEIN 2 (RLP2)	Encodes a CLAVATA2 (CLV2)-related gene. Complements the clv2 mutant when expressed under the control of the CLV2 promoter.	-0.917815	0.917815	-2.38419e-07		-2.27162	-1.55967	-1.91564	0.191063
AT4G11470	CYSTEINE-RICH RLK (RECEPTOR-LIKE PROTEIN KINASE) 31 (CRK31)	Encodes a cysteine-rich receptor-like protein kinase.	-2.14029	2.14029	-2.38419e-07		-2.57554	-1.68383	-2.12969	0.432735
AT4G05200	CYSTEINE-RICH RLK (RECEPTOR-LIKE PROTEIN KINASE) 25 (CRK25)	Encodes a cysteine-rich receptor-like protein kinase.	-1.32275	1.32275	0		-3.35118	-2.78582	-3.0685	0.15139
AT4G21400	CYSTEINE-RICH RLK (RECEPTOR-LIKE PROTEIN KINASE) 28 (CRK28)	Encodes a cysteine-rich receptor-like protein kinase.	0.62587	-0.62587	0		-1.90766	-1.85299	-1.88033	0.0953851
AT2G22330	CYTOCHROME P450, FAMILY 79, SUBFAMILY B, POLYPEPTIDE 3 (CYP79B3)	Encodes a cytochrome P450. Involved in tryptophan metabolism. Converts Trp to indole-3-acetaldoxime (IAOx), a precursor to IAA and indole glucosinolates.	-1.23908	1.23908	0		-1.9208	-1.02012	-1.47046	0.380742
AT2G35930	PLANT U-BOX 23 (PUB23)	Encodes a cytoplasmically localized U-box domain containing E3 ubiquitin ligase that is involved in the response to water stress and acts as a negative regulator of PAMP-triggered immunity.	-0.455082	0.455082	0		-4.74273	-6.83632	-5.78953	0.0367417
AT3G09640	ASCORBATE PEROXIDASE 2 (APX2)	Encodes a cytosolic ascorbate peroxidase APX2. Ascorbate peroxidases are enzymes that scavenge hydrogen peroxide in plant cells. Eight types of APX have been described for Arabidopsis: three cytosolic (APX1, APX2, APX6), two chloroplastic types (stromal sAPX, thylakoid tAPX), and three microsomal (APX3, APX4, APX5) isoforms.	-0.812145	0.812145	0		-3.72121	-2.23567	-2.97844	0.11372
AT3G59930		Encodes a defensin-like (DEFL) family protein.	-0.133481	0.133481	0		-1.79078	-1.14964	-1.47021	0.0515141
AT1G44224		Encodes a ECA1 gametogenesis related family protein	1.55601	-1.55601	0		-3.89289	-2.76642	-3.32965	0.181867
AT3G30388		Encodes a ECA1 gametogenesis related family protein [pseudogene]	-0.0220404	0.0220399	-2.38419e-07		-1.56632	-3.30692	-2.43662	0.107467
AT1G02790	POLYGALACTURONASE 4 (PGA4)	encodes a exopolygalacturonase.	1.57443	-1.57443	0		-4.71318	-3.17582	-3.9445	0.153207
AT2G33100	CELLULOSE SYNTHASE-LIKE D1 (CSLD1)	encodes a gene similar to cellulose synthase	-1.09649	1.09649	-2.38419e-07		-1.94276	-1.33303	-1.6379	0.286737
AT1G02400	GIBBERELLIN 2-OXIDASE 6 (GA2OX6)	Encodes a gibberellin 2-oxidase that acts on C19 gibberellins but not C20 gibberellins.	-0.383533	0.383533	0		-6.19692	-4.81908	-5.508	0.0198837
AT5G07530	GLYCINE RICH PROTEIN 17 (GRP17)	encodes a glycine-rich protein that has oleosin domain and is expressed specifically during flower stages 10 to 12. Protein is found on mature pollen coat.	1.10935	-1.10935	0		-2.68248	-1.66884	-2.17566	0.216381
AT5G07520	GLYCINE-RICH PROTEIN 18 (GRP18)	encodes a glycine-rich protein that is expressed only in flowers during a specific developmental stage (flower stage 12).	0.732807	-0.732807	0		-1.29732	-1.07915	-1.18824	0.249949
AT1G70140	FORMIN 8 (FH8)	Encodes a group I formin. Binds to F-actin barbed ends. Has severing actin filaments activity. Binds profilin. Involved in the initiation and tip growth of root hairs through regulation of actin cytoskeleton.	-0.93405	0.93405	0		-1.56627	-1.17562	-1.37094	0.287346
AT3G03260	HOMEODOMAIN GLABROUS 8 (HDG8)	Encodes a homeobox-leucine zipper family protein belonging to the HD-ZIP IV family.	-1.34504	1.34504	0		-4.02758	-1.26638	-2.64698	0.30335
AT2G41415		Encodes a Maternally expressed gene (MEG) family protein	0.748013	-0.748013	0		-7.50267	-7.44058	-7.47163	0.00989132
AT5G59040	COPPER TRANSPORTER 3 (COPT3)	encodes a member of copper transporter family and functionally complements a high affinity copper transporter mutant in yeast	-0.61658	0.61658	0		-5.4992	-4.47414	-4.98667	0.0248908
AT4G08480	MITOGEN-ACTIVATED PROTEIN KINASE KINASE KINASE 9 (MAPKKK9)	Encodes a member of the A1 subgroup of the MEKK (MAPK/ERK kinase kinase) family. MEKK is another name for Mitogen-Activated Protein Kinase Kinase Kinase (MAPKKK or MAP3K). This subgroup has four members: At4g08500 (MEKK1, also known as ARAKIN, MAP3Kb1, MAPKKK8), At4g08480 (MEKK2, also known as MAP3Kb4, MAPKKK9), At4g08470 (MEKK3, also known as MAP3Kb3, MAPKKK10) and At4g12020 (MEKK4, also known a…	-0.066174	0.066174	0		-1.27695	-1.50302	-1.38998	0.0087631
AT5G09610	PUMILIO 21 (PUM21)	Encodes a member of the Arabidopsis Pumilio (APUM) proteins containing PUF domain (eight repeats of approximately 36 amino acids each). PUF proteins regulate both mRNA stability and translation through sequence-specific binding to the 3' UTR of target mRNA transcripts.	-1.18758	1.18758	0		-2.82962	-2.262	-2.54581	0.172415
AT5G43090	PUMILIO 13 (PUM13)	Encodes a member of the Arabidopsis Pumilio (APUM) proteins containing PUF domain (eight repeats of approximately 36 amino acids each). PUF proteins regulate both mRNA stability and translation through sequence-specific binding to the 3' UTR of target mRNA transcripts.	-2.17209	2.17209	0		-2.35531	-1.20179	-1.77855	0.511663
AT1G21620	PUM20	Encodes a member of the Arabidopsis Pumilio (APUM) proteins containing PUF domain (eight repeats of approximately 36 amino acids each). PUF proteins regulate both mRNA stability and translation through sequence-specific binding to the 3' UTR of target mRNA transcripts.	-1.81915	1.81915	0		-4.66142	-2.65901	-3.66021	0.220006
AT1G01410	PUMILIO 22 (PUM22)	Encodes a member of the Arabidopsis Pumilio (APUM) proteins containing PUF domain (eight repeats of approximately 36 amino acids each). PUF proteins regulate both mRNA stability and translation through sequence-specific binding to the 3' UTR of target mRNA transcripts.	-0.741549	0.741548	-2.38419e-07		-2.88604	-1.76644	-2.32624	0.1293
AT1G22240	PUM8	Encodes a member of the Arabidopsis Pumilio (APUM) proteins containing PUF domain (eight repeats of approximately 36 amino acids each). PUF proteins regulate both mRNA stability and translation through sequence-specific binding to the 3' UTR of target mRNA transcripts.	-0.962979	0.962979	0		-3.36612	-3.96418	-3.66515	0.0680529
AT4G21120	AMINO ACID TRANSPORTER 1 (AAT1)	Encodes a member of the cationic amino acid transporter (CAT) subfamily of amino acid polyamine choline transporters. Mediates efficient uptake of Lys, Arg and Glu in a yeast system.	-0.174491	0.174491	0		-1.64243	-4.88169	-3.26206	0.183164
AT4G06746	RELATED TO AP2 9 (RAP2.9)	encodes a member of the DREB subfamily A-5 of ERF/AP2 transcription factor family (RAP2.9). The protein contains one AP2 domain. There are 16 members in this subfamily including RAP2.1 and RAP2.10.	-1.16944	1.16944	0		-2.71532	-1.58747	-2.1514	0.239352
AT4G06746	RELATED TO AP2 9 (RAP2.9)	encodes a member of the DREB subfamily A-5 of ERF/AP2 transcription factor family (RAP2.9). The protein contains one AP2 domain. There are 16 members in this subfamily including RAP2.1 and RAP2.10.	-1.36608	1.36608	0		-2.6197	-1.43974	-2.02972	0.305779
AT5G53290	CYTOKININ RESPONSE FACTOR 3 (CRF3)	encodes a member of the ERF (ethylene response factor) subfamily B-5 of ERF/AP2 transcription factor family. The protein contains one AP2 domain. There are 7 members in this subfamily.	-0.755453	0.755453	0		-1.09319	-1.27393	-1.18356	0.260068
AT5G45810	CBL-INTERACTING PROTEIN KINASE 19 (CIPK19)	Encodes a member of the SNF1-related kinase (SnRK) gene family (SnRK3.5), which has also been reported as a member of the CBL-interacting protein kinases (CIPK19).	-1.70647	1.70647	0		-2.99799	-2.78277	-2.89038	0.233014
AT5G49340	TRICHOME BIREFRINGENCE-LIKE 4 (TBL4)	Encodes a member of the TBL (TRICHOME BIREFRINGENCE-LIKE) gene family containing a plant-specific DUF231 (domain of unknown function) domain. TBL gene family has 46 members, two of which (TBR/AT5G06700 and TBL3/AT5G01360) have been shown to be involved in the synthesis and deposition of secondary wall cellulose, presumably by influencing the esterification state of pectic polymers. A nomenclature…	-0.0745673	0.0745673	0		-6.35454	-6.27766	-6.3161	0.00017637
AT5G06230	TRICHOME BIREFRINGENCE-LIKE 9 (TBL9)	Encodes a member of the TBL (TRICHOME BIREFRINGENCE-LIKE) gene family containing a plant-specific DUF231 (domain of unknown function) domain. TBL gene family has 46 members, two of which (TBR/AT5G06700 and TBL3/AT5G01360) have been shown to be involved in the synthesis and deposition of secondary wall cellulose, presumably by influencing the esterification state of pectic polymers. A nomenclature…	-1.33966	1.33966	0		-2.91061	-1.94809	-2.42935	0.230011
AT5G06230	TRICHOME BIREFRINGENCE-LIKE 9 (TBL9)	Encodes a member of the TBL (TRICHOME BIREFRINGENCE-LIKE) gene family containing a plant-specific DUF231 (domain of unknown function) domain. TBL gene family has 46 members, two of which (TBR/AT5G06700 and TBL3/AT5G01360) have been shown to be involved in the synthesis and deposition of secondary wall cellulose, presumably by influencing the esterification state of pectic polymers. A nomenclature…	-1.10894	1.10894	0		-2.6708	-1.53904	-2.10492	0.232956
AT5G58350	WITH NO LYSINE (K) KINASE 4 (WNK4)	Encodes a member of the WNK family (9 members in all) of protein kinases, the structural design of which is clearly distinct from those of other known protein kinases, such as receptor-like kinases and mitogen-activated protein kinases. Its transcription is under the control of circadian rhythms.	-1.32771	1.32771	2.38419e-07		-1.82123	-3.19378	-2.50751	0.235402
AT5G40010	AAA-ATPASE 1 (AATP1)	Encodes a mitochondrial ATPase involved in seed and silique development.	-1.40001	1.40001	0		-4.08191	-4.10609	-4.094	0.0997563
AT4G21680	NITRATE TRANSPORTER 1.8 (NRT1.8)	Encodes a nitrate transporter (NRT1.8). Functions in nitrate removal from the xylem sap. Mediates cadmium tolerance.	-1.01447	1.01447	0		-2.94259	-1.58015	-2.26137	0.205446
AT2G45430	AHL22	Encodes a nuclear localized AT hook domain containing protein that can bind AT rich DNA in vitro. Overexpression of the gene results in delayed flowering. Is likely to act redundantly with AHL18, AHL27 and AHL29 in the regulation of flowering. It is also involved in both photo- and skotomorphogenesis.	-0.496779	0.496779	0		-3.75497	-2.65483	-3.2049	0.0495439
AT1G66170	MALE MEIOCYTE DEATH 1 (MMD1)	encodes a PHD-domain containing protein required for male meiosis. Gene is expressed in developing male meiocytes and protein is localized to the nucleus.	-2.28633	2.28633	0		-1.19479	-2.87867	-2.03673	0.491144
AT5G36805		Encodes a Plant thionin family protein	-0.544351	0.544351	2.38419e-07		-2.39818	-3.35801	-2.8781	0.0580925
AT4G20050	QRT3	Encodes a polygalacturonase that plays a direct role in degrading the pollen mother cell wall during microspore development.	-0.490117	0.490117	0		-4.75877	-3.05443	-3.9066	0.05788
AT4G20050	QRT3	Encodes a polygalacturonase that plays a direct role in degrading the pollen mother cell wall during microspore development.	-1.00625	1.00625	0		-4.89939	-3.07443	-3.98691	0.0991211
AT1G75030	THAUMATIN-LIKE PROTEIN 3 (TLP-3)	encodes a PR5-like protein	-0.938678	0.938678	0		-3.17722	-1.42168	-2.29945	0.215469
AT2G23096	PROLYL 4-HYDROXYLASE 13 (P4H13)	Encodes a prolyl 4-hydroxylase that modifies the extensin proteins in root hair cells.	-0.462756	0.462756	0		-1.05751	-1.29685	-1.17718	0.132803
AT5G65090	BRISTLED 1 (BST1)	Encodes a protein involved in root hair morphogenesis and tip growth. Required for restricting both the size of the root-hair initiation site and the width of the root hairs during the transition to tip growth, but, apparently, is not required for normal subsequent tip growth.	-1.2782	1.2782	0		-1.59822	-1.1401	-1.36916	0.402285
AT4G37150	METHYL ESTERASE 9 (MES9)	Encodes a protein shown to have carboxylesterase activity, methyl salicylate esterase activity, methyl jasmonate esterase activity, and methyl IAA esterase activity in vitro. MES9 appears to be involved in MeSA hydrolysis in planta. Expression of MES9 can restore systemic acquired resistance in SAR-deficient tobacco plants. This protein does not act on MeGA4, or MEGA9 in vitro.	-0.0355239	0.0355244	2.38419e-07		-2.36839	-2.58933	-2.47886	0.00218427
AT2G37260	TRANSPARENT TESTA GLABRA 2 (TTG2)	Encodes a protein similar to WRKY transcription factors that is expressed in the seed integument and endosperm. Mutants are defective in proanthocyanidin synthesis and seed mucilate deposition. Seeds are yellow colored. Seed size is also affected; seeds are reduced in size but only when the mutant allele is transmitted through the female parent.Loss of function alleles are associated with a reduc…	0.225224	-0.225224	0		-2.22533	-1.31644	-1.77089	0.073143
AT2G19070	SPERMIDINE HYDROXYCINNAMOYL TRANSFERASE (SHT)	encodes a protein whose sequence is similar to anthranilate N-hydroxycinnamoyl/benzoyltransferase from Dianthus caryophyllus (gi:2239091)	0.558754	-0.558754	-2.38419e-07		-4.58898	-2.06634	-3.32766	0.137333
AT2G46480	GALACTURONOSYLTRANSFERASE 2 (GAUT2)	Encodes a protein with putative galacturonosyltransferase activity.	-2.22551	2.22551	0		-3.06324	-1.72776	-2.3955	0.410911
AT3G15400	ANTHER 20 (ATA20)	Encodes a protein with novel repeat sequences and a glycine-rich domain which has a 53% identity to GRP1, a petunia glycine-rich cell wall protein.	-0.0725203	0.0725203	0		-3.97956	-3.39031	-3.68494	0.00671182
AT3G15400	ANTHER 20 (ATA20)	Encodes a protein with novel repeat sequences and a glycine-rich domain which has a 53% identity to GRP1, a petunia glycine-rich cell wall protein.	-0.880538	0.880538	0		-3.53663	-3.19968	-3.36815	0.0641102
AT4G02280	SUCROSE SYNTHASE 3 (SUS3)	Encodes a protein with sucrose synthase activity (SUS3). It appears to be important for sucrose metabolism in developing seeds, especially during the late maturation phase, about 18 days after flowering.	-0.458735	0.458735	0		-1.69191	-1.6193	-1.65561	0.0693177
AT4G02280	SUCROSE SYNTHASE 3 (SUS3)	Encodes a protein with sucrose synthase activity (SUS3). It appears to be important for sucrose metabolism in developing seeds, especially during the late maturation phase, about 18 days after flowering.	-0.407644	0.407644	0		-1.64076	-1.51072	-1.57574	0.0622854
AT3G57690	AGP23	Encodes a putative arabinogalactan-protein (AGP23).	1.15037	-1.15037	0		-4.45809	-2.8342	-3.64615	0.122355
AT1G47840	HEXOKINASE 3 (HXK3)	Encodes a putative hexokinase.	-0.00920248	0.00920248	0		-1.55346	-1.93295	-1.74321	0.0116687
AT1G10770		Encodes a putative pectin methylesterase/invertase inhibitor. Anti-sense reduction of this gene's transcript results in pollen tube growth retardation and then partial male sterility and reduced seed set.	0.774006	-0.774006	-2.38419e-07		-2.82719	-1.2955	-2.06135	0.198857
AT5G62320	MYB DOMAIN PROTEIN 99 (MYB99)	Encodes a putative transcription factor (MYB99).	0.903939	-0.903939	0		-4.99436	-5.74402	-5.36919	0.031649
AT5G46410	SCP1-LIKE SMALL PHOSPHATASE 4 (SSP4)	Encodes a SCP1-like small phosphatase (SSP). Three SSPs form a unique group with long N-terminal extensions: AT5G46410 (SSP4), AT5G11860 (SSP5), AT4G18140 (SSP4b). SSP4 and SSP4b were localized exclusively in the nuclei, whereas SSP5 accumulated in both nuclei and cytoplasm. All three SSPs encodes active CTD phosphatases like animal SCP1 family proteins, with distinct substrate specificities: SSP…	0.653135	-0.653135	0		-1.81983	-1.38481	-1.60232	0.145381
AT5G55170	SMALL UBIQUITIN-LIKE MODIFIER 3 (SUMO3)	Encodes a small ubiquitin-like modifier (SUMO) polypeptide that becomes covalently attached to various intracellular protein targets, much like ubiquitination, leading to post-translational modification of those targets.	-0.587947	0.587947	0		-1.17112	-1.50319	-1.33716	0.160081
AT2G18050	HISTONE H1-3 (HIS1-3)	encodes a structurally divergent linker histone whose gene expression is induced by dehydration and ABA.	1.60493	-1.60493	0		-3.0835	-3.5822	-3.33285	0.176605
AT2G18050	HISTONE H1-3 (HIS1-3)	encodes a structurally divergent linker histone whose gene expression is induced by dehydration and ABA.	1.59016	-1.59016	0		-3.25676	-3.55754	-3.40715	0.166534
AT1G78000	SULFATE TRANSPORTER 1;2 (SULTR1;2)	Encodes a sulfate transporter that can restore sulfate uptake capacity of a yeast mutant lacking sulfate transporter genes.	-0.780049	0.780049	0		-4.06535	-3.55518	-3.81026	0.0433958
AT1G67990	TSM1	Encodes a tapetum-specific O-methyltransferase. In vitro enzyme assay indicated activity with caffeoyl-CoA, caffeoyl glucose, chlorogenic acid and polyamine conjugates. RNAi mutants had impaired silique development and seed setting.	2.48258	-2.48258	-2.38419e-07		-3.78869	-2.15934	-2.97402	0.373001
AT5G20960	ALDEHYDE OXIDASE 1 (AO1)	Encodes aldehyde oxidase AA01.	-1.11356	1.11356	0		-1.62172	-3.14952	-2.38562	0.21933
AT5G20960	ALDEHYDE OXIDASE 1 (AO1)	Encodes aldehyde oxidase AA01.	-0.662666	0.662666	0		-1.07253	-2.32791	-1.70022	0.203537
AT3G25760	ALLENE OXIDE CYCLASE 1 (AOC1)	encodes allene oxide cyclase. One of four genes in Arabidopsis that encode this enzyme, which catalyzes an essential step in jasmonic acid biosynthesis. Gene expression is induced during senescence, a process that involves jasmonic acid signalling pathway.	0.110188	-0.110188	0		-1.90092	-1.72575	-1.81333	0.00597145
AT3G43600	ALDEHYDE OXIDASE 2 (AAO2)	Encodes an aldehyde oxidase. AAO2 does not appear to act on abscisic aldehyde in vitro but it is possible that it may function in abscisic acid biosynthesis when the activity of At2g27150 (AAO3), the primary abscisic aldehyde oxidase, is lost.	-0.170633	0.170633	0		-1.23989	-1.11893	-1.17941	0.0227596
AT5G07500	PEI1	Encodes an embryo-specific zinc finger transcription factor required for heart-stage embryo formation.	0.170187	-0.170187	0		-1.47567	-2.07731	-1.77649	0.0358298
AT2G23800	GERANYLGERANYL PYROPHOSPHATE SYNTHASE 2 (GGPS2)	encodes an endoplasmic reticulum-targeted geranylgeranyl pyrophosphate synthase	-1.2751	1.2751	2.38419e-07		-4.07479	-2.42278	-3.24878	0.165907
AT5G15250	FTSH PROTEASE 6 (FTSH6)	Encodes an FtsH protease that is localized to the chloroplast. AtFtsH6 is involved in the degradation of both Lhcb3 and Lhcb1 during senescence and high-light acclimation.	-1.05453	1.05453	-2.38419e-07		-3.03901	-3.95506	-3.49703	0.0932189
AT4G37390	BRU6	Encodes an IAA-amido synthase that conjugates Asp and other amino acids to auxin in vitro. Lines carrying insertions in this gene are hypersensitive to auxin. May function as a negative component in auxin signaling by regulating auxin activity.	1.74247	-1.74247	-2.38419e-07		-1.39524	-1.59481	-1.49502	0.481925
AT3G08760	ATSIK	Encodes an osmotic stress-inducible kinase that functions as a negative regulator of osmotic stress signaling in plants.	-0.527574	0.527574	0		-1.03237	-2.05349	-1.54293	0.170353
AT2G46330	ARABINOGALACTAN PROTEIN 16 (AGP16)	Encodes arabinogalactan protein (AGP16).	-1.92186	1.92186	0		-1.01702	-1.00874	-1.01288	0.650794
AT1G23760	JP630	Encodes aromatic rich glycoprotein JP630.	-0.429996	0.429996	0		-3.82389	-2.89801	-3.36095	0.0335714
AT1G02510	TPK4	Encodes AtTPK4, a member of the Arabidopsis thaliana K+ channel family of AtTPK/KCO proteins. AtTPK4 is targeted to the plasma membrane. In contrast other members of the AtTPK proteins are located in tonoplast. AtTPK4 forms a voltage-independent K+ channel that is blocked by extracellular calcium ions. May form homomeric ion channels in vivo.	-1.45954	1.45954	0		-7.47987	-4.91871	-6.19929	0.0856809
AT1G71697	CHOLINE KINASE 1 (CK1)	Encodes choline kinase. mRNA levels are increased in response to wounding.	-0.460622	0.460622	0		-1.24238	-1.38237	-1.31237	0.106312
AT2G29460	GLUTATHIONE S-TRANSFERASE TAU 4 (GSTU4)	Encodes glutathione transferase belonging to the tau class of GSTs. Naming convention according to Wagner et al. (2002).	-1.69801	1.69801	0		-5.32776	-4.16522	-4.74649	0.118164
AT2G29490	GLUTATHIONE S-TRANSFERASE TAU 1 (GSTU1)	Encodes glutathione transferase belonging to the tau class of GSTs. Naming convention according to Wagner et al. (2002).	-1.59007	1.59007	0		-4.22669	-4.05042	-4.13856	0.121637
AT1G74590	GLUTATHIONE S-TRANSFERASE TAU 10 (GSTU10)	Encodes glutathione transferase belonging to the tau class of GSTs. Naming convention according to Wagner et al. (2002).	-1.3737	1.3737	0		-4.12464	-1.80187	-2.96326	0.241253
AT1G74590	GLUTATHIONE S-TRANSFERASE TAU 10 (GSTU10)	Encodes glutathione transferase belonging to the tau class of GSTs. Naming convention according to Wagner et al. (2002).	-1.26534	1.26534	-2.38419e-07		-3.40066	-1.08855	-2.2446	0.320545
AT3G09270	GLUTATHIONE S-TRANSFERASE TAU 8 (GSTU8)	Encodes glutathione transferase belonging to the tau class of GSTs. Naming convention according to Wagner et al. (2002).	-1.11136	1.11136	0		-2.35956	-1.35033	-1.85494	0.267931
AT1G28480	GRX480	Encodes GRX480, a member of the glutaredoxin family that regulates protein redox state. GRX480 interacts with TGA factors and suppresses JA-responsive PDF1.2 transcription. GRX480 transcription is SA-inducible and requires NPR1. Maybe involved in SA/JA cross-talk.	-1.26261	1.26261	0		-2.61303	-1.70271	-2.15787	0.24914
AT5G66870	ASYMMETRIC LEAVES 2-LIKE 1 (ASL1)	Encodes LOB domain protein whose overexpression results in KNOX gene repression. Overexpression also results in plants with hyponastic leaves, downward pointing flowers and reduced apical dominance. May be involved in the transcriptional regulation of the homeobox gene BP (brevipedicellus) during lateral organ differentiation. Acts together with AS2 in proximal-distal symmetry determination.	-1.45217	1.45217	0		-2.31041	-2.00703	-2.15872	0.277356
AT3G02170	LONGIFOLIA2 (LNG2)	Encodes LONGIFOLIA2 (LNG2). Regulates leaf morphology by promoting cell expansion in the leaf-length direction. The LNG2 homologue LNG1 (At5g15580) has similar function.	-0.662157	0.662157	2.38419e-07		-1.34714	-1.3429	-1.34502	0.179315
AT5G10090	TPR13	Encodes one of the 36 carboxylate clamp (CC)-tetratricopeptide repeat (TPR) proteins (Prasad 2010, Pubmed ID: 20856808) with potential to interact with Hsp90/Hsp70 as co-chaperones.	-0.959439	0.959439	-2.38419e-07		-2.7348	-2.13029	-2.43255	0.136778
AT3G04710	TETRATRICOPEPTIDE REPEAT 10 (TPR10)	Encodes one of the 36 carboxylate clamp (CC)-tetratricopeptide repeat (TPR) proteins (Prasad 2010, Pubmed ID: 20856808) with potential to interact with Hsp90/Hsp70 as co-chaperones.	0.442427	-0.442427	0		-1.06561	-1.08745	-1.07653	0.135488
AT5G43340	PHOSPHATE TRANSPORTER 1;6 (PHT1;6)	Encodes Pht1;6, a member of the Pht1 family of phosphate transporters which include: Pht1;1/At5g43350, Pht1;2/At5g43370, Pht1;3/At5g43360, Pht1;4/At2g38940, Pht1;5/At2g32830, Pht1;6/At5g43340, Pht1;7/At3g54700, Pht1;8/At1g20860, Pht1;9/At1g76430 (Plant Journal 2002, 31:341).	0.235817	-0.235817	0		-2.02531	-1.34685	-1.68608	0.0551229
AT4G29880	PLANT INTRACELLULAR RAS GROUP-RELATED LRR 7 (PIRL7)	Encodes PIRL7, a member of the Plant Intracellular Ras-group-related LRRs (Leucine rich repeat proteins). PIRLs are a distinct, plant-specific class of intracellular LRRs that likely mediate protein interactions, possibly in the context of signal transduction.	-0.137025	0.137025	0		-1.94267	-1.71756	-1.83012	0.00925798
AT2G40180	PHOSPHATASE 2C5 (PP2C5)	Encodes PP2C5, a member of the PP2C family phosphatases. PP2C5 acts as a MAPK phosphatase that positively regulates seed germination, stomatal closure and ABA-inducible gene expression.	-1.24424	1.24424	0		-3.53505	-3.18052	-3.35778	0.116184
AT2G36640	EMBRYONIC CELL PROTEIN 63 (ECP63)	Encodes putative phosphotyrosine protein belonging to late embryogenesis abundant (LEA) protein in group 3 that might be involved in maturation and desiccation tolerance of seeds. RFLP and CAPS mapping place it on chromosome 4 but the nucleotide sequence maps it to chromosome 2.	0.11175	-0.11175	0		-1.84576	-2.29842	-2.07209	0.014517
AT5G46470	RESISTANT TO P. SYRINGAE 6 (RPS6)	Encodes RPS6 (RESISTANT TO P. SYRINGAE 6), a member of the TIR-NBS-LRR class resistance protein.	0.248676	-0.248676	0		-1.30829	-1.40576	-1.35702	0.0331469
AT5G46470	RESISTANT TO P. SYRINGAE 6 (RPS6)	Encodes RPS6 (RESISTANT TO P. SYRINGAE 6), a member of the TIR-NBS-LRR class resistance protein.	0.0839195	-0.0839195	0		-1.10961	-1.18376	-1.14668	0.00634032
AT5G61850	LEAFY (LFY)	Encodes transcriptional regulator that promotes the transition to flowering.Involved in floral meristem development. LFY is involved in the regulation of AP3 expression, and appears to bring the F-box protein UFO to the AP3 promoter.	0.229215	-0.229215	0		-1.38655	-1.1595	-1.27302	0.0380811
AT5G43170	ZINC-FINGER PROTEIN 3 (ZF3)	Encodes zinc finger protein. mRNA levels are elevated in response to high salinity and low temperature. The protein is localized to the nucleus and acts as a transcriptional repressor.	-1.10276	1.10276	0		-1.60087	-1.14191	-1.37139	0.347563
AT1G05020		ENTH/ANTH/VHS superfamily protein; FUNCTIONS IN: phospholipid binding, clathrin binding, binding, phosphatidylinositol binding; INVOLVED IN: clathrin coat assembly; LOCATED IN: clathrin coat; EXPRESSED IN: 11 plant structures; EXPRESSED DURING: L mature pollen stage, M germinated pollen stage, 4 anthesis, petal differentiation and expansion stage, LP.08 eight leaves visible; CONTAINS InterPro DOM…	-1.13758	1.13758	0		-2.43651	-2.02823	-2.23237	0.193148
AT4G02650		ENTH/ANTH/VHS superfamily protein; FUNCTIONS IN: phospholipid binding, clathrin binding, binding, phosphatidylinositol binding; INVOLVED IN: clathrin coat assembly; LOCATED IN: clathrin coat; EXPRESSED IN: male gametophyte, pollen tube; EXPRESSED DURING: L mature pollen stage, M germinated pollen stage; CONTAINS InterPro DOMAIN/s: Epsin-like, N-terminal (InterPro:IPR013809), ANTH (InterPro:IPR011…	-1.13981	1.13981	0		-3.14051	-2.08586	-2.61318	0.172944
AT1G08670		ENTH/VHS family protein; CONTAINS InterPro DOMAIN/s: Epsin, N-terminal (InterPro:IPR001026), Epsin-like, N-terminal (InterPro:IPR013809), ENTH/VHS (InterPro:IPR008942); BEST Arabidopsis thaliana protein match is: ENTH/VHS family protein (TAIR:AT3G46540.1); Has 902 Blast hits to 902 proteins in 167 species: Archae - 0; Bacteria - 0; Metazoa - 537; Fungi - 217; Plants - 109; Viruses - 0; Other Euka…	-1.51352	1.51352	0		-2.76267	-1.75783	-2.26025	0.292117
AT1G08670		ENTH/VHS family protein; CONTAINS InterPro DOMAIN/s: Epsin, N-terminal (InterPro:IPR001026), Epsin-like, N-terminal (InterPro:IPR013809), ENTH/VHS (InterPro:IPR008942); BEST Arabidopsis thaliana protein match is: ENTH/VHS family protein (TAIR:AT3G46540.1); Has 902 Blast hits to 902 proteins in 167 species: Archae - 0; Bacteria - 0; Metazoa - 537; Fungi - 217; Plants - 109; Viruses - 0; Other Euka…	-1.78456	1.78456	0		-3.1945	-1.87645	-2.53548	0.314149
AT4G30030		Eukaryotic aspartyl protease family protein; FUNCTIONS IN: aspartic-type endopeptidase activity; INVOLVED IN: proteolysis; EXPRESSED IN: flower; EXPRESSED DURING: petal differentiation and expansion stage; CONTAINS InterPro DOMAIN/s: Peptidase aspartic (InterPro:IPR021109), Peptidase aspartic, catalytic (InterPro:IPR009007), Peptidase A1 (InterPro:IPR001461), Peptidase aspartic, active site (Inte…	-0.659104	0.659104	2.38419e-07		-5.35517	-5.4641	-5.40963	0.0146192
AT2G03200		Eukaryotic aspartyl protease family protein; FUNCTIONS IN: aspartic-type endopeptidase activity; INVOLVED IN: proteolysis; LOCATED IN: endomembrane system; EXPRESSED IN: 10 plant structures; EXPRESSED DURING: 4 anthesis, C globular stage, petal differentiation and expansion stage; CONTAINS InterPro DOMAIN/s: Peptidase aspartic (InterPro:IPR021109), Peptidase aspartic, catalytic (InterPro:IPR00900…	2.33852	-2.33852	0		-5.13567	-5.38288	-5.25927	0.153796
AT2G23945		Eukaryotic aspartyl protease family protein; FUNCTIONS IN: aspartic-type endopeptidase activity; INVOLVED IN: proteolysis; LOCATED IN: endomembrane system; EXPRESSED IN: 16 plant structures; EXPRESSED DURING: 9 growth stages; CONTAINS InterPro DOMAIN/s: Peptidase aspartic (InterPro:IPR021109), Peptidase aspartic, catalytic (InterPro:IPR009007), Peptidase A1 (InterPro:IPR001461); BEST Arabidopsis …	-0.272141	0.272141	0		-4.24816	-3.80601	-4.02708	0.0074953
AT4G12920	UND	Eukaryotic aspartyl protease family protein; FUNCTIONS IN: aspartic-type endopeptidase activity; INVOLVED IN: proteolysis; LOCATED IN: endomembrane system; EXPRESSED IN: leaf whorl, sepal, flower; EXPRESSED DURING: petal differentiation and expansion stage; CONTAINS InterPro DOMAIN/s: Peptidase aspartic (InterPro:IPR021109), Peptidase aspartic, catalytic (InterPro:IPR009007), Peptidase A1 (InterP…	-0.901155	0.901155	0		-7.0507	-7.12375	-7.08722	0.0158111
AT4G30040		Eukaryotic aspartyl protease family protein; FUNCTIONS IN: aspartic-type endopeptidase activity; INVOLVED IN: proteolysis; LOCATED IN: endomembrane system; EXPRESSED IN: sepal, flower; EXPRESSED DURING: petal differentiation and expansion stage; CONTAINS InterPro DOMAIN/s: Peptidase aspartic (InterPro:IPR021109), Peptidase aspartic, catalytic (InterPro:IPR009007), Peptidase A1 (InterPro:IPR001461…	-0.618198	0.618198	0		-3.78891	-6.34917	-5.06904	0.0704401
AT4G03350	ETERNALLY VEGETATIVE PHASE 1 (EVE1)	EVE1 encodes a a novel ubiquitin family protein involved in the transition from the vegetative to the reproductive phase of growth.	-2.0413	2.0413	0		-4.8045	-4.03286	-4.41868	0.167268
AT5G11130		Exostosin family protein; FUNCTIONS IN: catalytic activity; LOCATED IN: endomembrane system, membrane; CONTAINS InterPro DOMAIN/s: Exostosin-like (InterPro:IPR004263); BEST Arabidopsis thaliana protein match is: Exostosin family protein (TAIR:AT5G20260.1); Has 1807 Blast hits to 1807 proteins in 277 species: Archae - 0; Bacteria - 0; Metazoa - 736; Fungi - 347; Plants - 385; Viruses - 0; Other Eu…	-1.24438	1.24438	0		-2.59057	-1.3158	-1.95318	0.297234
AT5G11130		Exostosin family protein; FUNCTIONS IN: catalytic activity; LOCATED IN: endomembrane system, membrane; CONTAINS InterPro DOMAIN/s: Exostosin-like (InterPro:IPR004263); BEST Arabidopsis thaliana protein match is: Exostosin family protein (TAIR:AT5G20260.1); Has 1807 Blast hits to 1807 proteins in 277 species: Archae - 0; Bacteria - 0; Metazoa - 736; Fungi - 347; Plants - 385; Viruses - 0; Other Eu…	-1.04378	1.04378	0		-2.11284	-1.26697	-1.68991	0.272274
AT5G03795		Exostosin family protein; LOCATED IN: membrane; EXPRESSED IN: embryo, sepal, flower; EXPRESSED DURING: C globular stage, petal differentiation and expansion stage; CONTAINS InterPro DOMAIN/s: Exostosin-like (InterPro:IPR004263); BEST Arabidopsis thaliana protein match is: Exostosin family protein (TAIR:AT3G07620.1); Has 1413 Blast hits to 1401 proteins in 109 species: Archae - 0; Bacteria - 9; Me…	-0.826679	0.826679	0		-1.02949	-1.69497	-1.36223	0.265951
AT5G03545	AT4	Expressed in response to phosphate starvation, this response is enhanced by the presence of IAA.	-0.694636	0.694636	0		-4.46016	-2.48207	-3.47111	0.102867
AT5G03545	AT4	Expressed in response to phosphate starvation, this response is enhanced by the presence of IAA.	-0.82755	0.82755	0		-4.52772	-2.24006	-3.38389	0.138741
AT4G04690		F-box and associated interaction domains-containing protein; CONTAINS InterPro DOMAIN/s: F-box domain, cyclin-like (InterPro:IPR001810), F-box domain, Skp2-like (InterPro:IPR022364), F-box associated domain, type 1 (InterPro:IPR006527), F-box associated interaction domain (InterPro:IPR017451); BEST Arabidopsis thaliana protein match is: F-box and associated interaction domains-containing protein …	-1.44423	1.44423	0		-2.98556	-2.34791	-2.66673	0.213157
AT3G10430		F-box and associated interaction domains-containing protein; CONTAINS InterPro DOMAIN/s: F-box domain, cyclin-like (InterPro:IPR001810), F-box domain, Skp2-like (InterPro:IPR022364), F-box associated domain, type 1 (InterPro:IPR006527), F-box associated interaction domain (InterPro:IPR017451); BEST Arabidopsis thaliana protein match is: F-box and associated interaction domains-containing protein …	-2.19792	2.19792	0		-5.95749	-4.96958	-5.46354	0.136138
AT1G62270		F-box and associated interaction domains-containing protein; CONTAINS InterPro DOMAIN/s: F-box domain, cyclin-like (InterPro:IPR001810), F-box domain, Skp2-like (InterPro:IPR022364), F-box associated domain, type 1 (InterPro:IPR006527), F-box associated interaction domain (InterPro:IPR017451); BEST Arabidopsis thaliana protein match is: F-box and associated interaction domains-containing protein …	-1.44979	1.44979	0		-1.57598	-1.1428	-1.35939	0.451641
AT3G21170		F-box and associated interaction domains-containing protein; CONTAINS InterPro DOMAIN/s: F-box domain, cyclin-like (InterPro:IPR001810), F-box domain, Skp2-like (InterPro:IPR022364), F-box associated domain, type 1 (InterPro:IPR006527), F-box associated interaction domain (InterPro:IPR017451); BEST Arabidopsis thaliana protein match is: F-box and associated interaction domains-containing protein …	-1.1618	1.1618	0		-4.71942	-3.34925	-4.03433	0.0959518
AT3G24580		F-box and associated interaction domains-containing protein; CONTAINS InterPro DOMAIN/s: F-box domain, cyclin-like (InterPro:IPR001810), F-box domain, Skp2-like (InterPro:IPR022364), F-box associated domain, type 1 (InterPro:IPR006527), F-box associated interaction domain (InterPro:IPR017451); BEST Arabidopsis thaliana protein match is: F-box and associated interaction domains-containing protein …	-2.05476	2.05476	0		-2.37071	-1.1834	-1.77705	0.493445
AT1G62270		F-box and associated interaction domains-containing protein; CONTAINS InterPro DOMAIN/s: F-box domain, cyclin-like (InterPro:IPR001810), F-box domain, Skp2-like (InterPro:IPR022364), F-box associated domain, type 1 (InterPro:IPR006527), F-box associated interaction domain (InterPro:IPR017451); BEST Arabidopsis thaliana protein match is: F-box and associated interaction domains-containing protein …	-1.46424	1.46424	0		-1.44002	-1.26413	-1.35208	0.453972
AT4G17200		F-box and associated interaction domains-containing protein; CONTAINS InterPro DOMAIN/s: F-box domain, cyclin-like (InterPro:IPR001810), F-box domain, Skp2-like (InterPro:IPR022364), F-box associated domain, type 1 (InterPro:IPR006527), F-box associated interaction domain (InterPro:IPR017451); BEST Arabidopsis thaliana protein match is: F-box and associated interaction domains-containing protein …	-1.48072	1.48072	0		-2.59675	-1.71834	-2.15754	0.297253
AT1G76830		F-box and associated interaction domains-containing protein; CONTAINS InterPro DOMAIN/s: F-box domain, cyclin-like (InterPro:IPR001810), F-box domain, Skp2-like (InterPro:IPR022364), F-box associated domain, type 3 (InterPro:IPR013187), F-box associated interaction domain (InterPro:IPR017451); BEST Arabidopsis thaliana protein match is: F-box and associated interaction domains-containing protein …	-1.21887	1.21887	0		-4.28805	-3.23644	-3.76225	0.105208
AT1G48060		F-box and associated interaction domains-containing protein; CONTAINS InterPro DOMAIN/s: F-box domain, cyclin-like (InterPro:IPR001810), F-box domain, Skp2-like (InterPro:IPR022364), F-box associated domain, type 3 (InterPro:IPR013187), F-box associated interaction domain (InterPro:IPR017451); BEST Arabidopsis thaliana protein match is: F-box and associated interaction domains-containing protein …	-1.65792	1.65792	0		-1.7844	-1.43848	-1.61144	0.435674
AT3G08750		F-box and associated interaction domains-containing protein; FUNCTIONS IN: molecular_function unknown; INVOLVED IN: biological_process unknown; LOCATED IN: endomembrane system; EXPRESSED IN: flower; EXPRESSED DURING: petal differentiation and expansion stage; CONTAINS InterPro DOMAIN/s: F-box domain, cyclin-like (InterPro:IPR001810), F-box domain, Skp2-like (InterPro:IPR022364), F-box associated …	-1.90987	1.90987	0		-4.32731	-4.25902	-4.29316	0.153616
AT1G71290		F-box associated ubiquitination effector family protein; CONTAINS InterPro DOMAIN/s: F-box associated domain, type 3 (InterPro:IPR013187), F-box associated interaction domain (InterPro:IPR017451); BEST Arabidopsis thaliana protein match is: F-box and associated interaction domains-containing protein (TAIR:AT1G70970.1); Has 601 Blast hits to 591 proteins in 4 species: Archae - 0; Bacteria - 0; Met…	-1.63572	1.63572	2.38419e-07		-5.31284	-4.65748	-4.98516	0.0961101
AT1G30780		F-box associated ubiquitination effector family protein; CONTAINS InterPro DOMAIN/s: F-box domain, cyclin-like (InterPro:IPR001810), F-box domain, Skp2-like (InterPro:IPR022364), F-box associated domain, type 3 (InterPro:IPR013187), F-box associated interaction domain (InterPro:IPR017451); BEST Arabidopsis thaliana protein match is: F-box and associated interaction domains-containing protein (TAI…	-0.586352	0.586352	0		-6.50923	-6.60503	-6.55713	0.00795377
AT1G49990		F-box family protein; CONTAINS InterPro DOMAIN/s: F-box domain, cyclin-like (InterPro:IPR001810), F-box domain, Skp2-like (InterPro:IPR022364); BEST Arabidopsis thaliana protein match is: F-box family protein (TAIR:AT4G22430.1); Has 409 Blast hits to 404 proteins in 18 species: Archae - 0; Bacteria - 0; Metazoa - 0; Fungi - 0; Plants - 409; Viruses - 0; Other Eukaryotes - 0 (source: NCBI BLink).	-1.06295	1.06295	0		-1.24533	-1.81042	-1.52788	0.299241
AT1G56400		F-box family protein; CONTAINS InterPro DOMAIN/s: F-box domain, cyclin-like (InterPro:IPR001810), F-box domain, Skp2-like (InterPro:IPR022364); BEST Arabidopsis thaliana protein match is: F-box/RNI-like superfamily protein (TAIR:AT5G54820.1); Has 1044 Blast hits to 1032 proteins in 26 species: Archae - 0; Bacteria - 0; Metazoa - 3; Fungi - 0; Plants - 1039; Viruses - 0; Other Eukaryotes - 2 (sour…	-0.0630255	0.0630259	2.38419e-07		-1.92259	-3.39385	-2.65822	0.0692306
AT2G02890		F-box family protein; FUNCTIONS IN: antiporter activity, drug transmembrane transporter activity; INVOLVED IN: drug transmembrane transport, transmembrane transport; LOCATED IN: membrane; CONTAINS InterPro DOMAIN/s: F-box domain, cyclin-like (InterPro:IPR001810), F-box domain, Skp2-like (InterPro:IPR022364), Multi antimicrobial extrusion protein MatE (InterPro:IPR002528), F-box associated domain,…	-1.12168	1.12168	0		-2.22843	-2.38408	-2.30625	0.176718
AT5G15620		F-box/RNI-like superfamily protein; CONTAINS InterPro DOMAIN/s: F-box domain, cyclin-like (InterPro:IPR001810), F-box domain, Skp2-like (InterPro:IPR022364), FBD-like (InterPro:IPR006566), Leucine-rich repeat 2 (InterPro:IPR013101); BEST Arabidopsis thaliana protein match is: Protein with RNI-like/FBD-like domains (TAIR:AT3G62430.1); Has 958 Blast hits to 933 proteins in 13 species: Archae - 0; B…	-1.68944	1.68944	0		-1.79512	-1.1113	-1.45321	0.487939
AT5G38396		F-box/RNI-like superfamily protein; CONTAINS InterPro DOMAIN/s: F-box domain, cyclin-like (InterPro:IPR001810), F-box domain, Skp2-like (InterPro:IPR022364), FBD-like (InterPro:IPR006566), Leucine-rich repeat 2 (InterPro:IPR013101); BEST Arabidopsis thaliana protein match is: F-box/RNI-like superfamily protein (TAIR:AT1G52650.1); Has 30201 Blast hits to 17322 proteins in 780 species: Archae - 12;…	0.259373	-0.259373	0		-2.48887	-2.08632	-2.28759	0.0199817
AT4G20820		FAD-binding Berberine family protein; FUNCTIONS IN: electron carrier activity, oxidoreductase activity, FAD binding, catalytic activity; INVOLVED IN: oxidation reduction; EXPRESSED IN: 6 plant structures; EXPRESSED DURING: LP.06 six leaves visible, LP.04 four leaves visible, LP.08 eight leaves visible; CONTAINS InterPro DOMAIN/s: FAD-binding, type 2 (InterPro:IPR016166), Oxygen oxidoreductase cov…	-0.471698	0.471698	0		-2.13344	-1.72023	-1.92683	0.064584
AT1G30710		FAD-binding Berberine family protein; FUNCTIONS IN: electron carrier activity, oxidoreductase activity, FAD binding, catalytic activity; LOCATED IN: endomembrane system; EXPRESSED IN: 6 plant structures; EXPRESSED DURING: L mature pollen stage, M germinated pollen stage, 4 anthesis, C globular stage; CONTAINS InterPro DOMAIN/s: FAD-binding, type 2 (InterPro:IPR016166), Berberine/berberine-like (I…	-0.588789	0.588788	-2.38419e-07		-1.11774	-1.16158	-1.13966	0.192752
AT1G66110		Family of unknown function (DUF577); CONTAINS InterPro DOMAIN/s: Protein of unknown function DUF577 (InterPro:IPR007598); BEST Arabidopsis thaliana protein match is: Family of unknown function (DUF577) (TAIR:AT5G37410.1); Has 76 Blast hits to 50 proteins in 3 species: Archae - 0; Bacteria - 0; Metazoa - 0; Fungi - 0; Plants - 76; Viruses - 0; Other Eukaryotes - 0 (source: NCBI BLink).	-1.69888	1.69888	0		-9.0587	-7.27459	-8.16664	0.0510186
AT3G55820		Fasciclin-like arabinogalactan family protein; FUNCTIONS IN: molecular_function unknown; INVOLVED IN: biological_process unknown; LOCATED IN: endomembrane system; EXPRESSED IN: 20 plant structures; EXPRESSED DURING: 13 growth stages; CONTAINS InterPro DOMAIN/s: FAS1 domain (InterPro:IPR000782); Has 34 Blast hits to 34 proteins in 13 species: Archae - 0; Bacteria - 6; Metazoa - 0; Fungi - 0; Plant…	-1.16268	1.16268	0		-1.34407	-1.04439	-1.19423	0.415515
AT5G16920		Fasciclin-like arabinogalactan family protein; FUNCTIONS IN: molecular_function unknown; LOCATED IN: endomembrane system; EXPRESSED IN: leaf whorl, sepal, flower, seed; EXPRESSED DURING: petal differentiation and expansion stage, E expanded cotyledon stage; CONTAINS InterPro DOMAIN/s: FAS1 domain (InterPro:IPR000782); BEST Arabidopsis thaliana protein match is: Fasciclin-like arabinogalactan fami…	-0.232349	0.232349	0		-3.81642	-2.87529	-3.34585	0.0237304
AT5G06920	FASCICLIN-LIKE ARABINOGALACTAN PROTEIN 21 PRECURSOR (FLA21)	FASCICLIN-like arabinogalactan protein 21 precursor (FLA21); CONTAINS InterPro DOMAIN/s: FAS1 domain (InterPro:IPR000782); Has 1807 Blast hits to 1807 proteins in 277 species: Archae - 0; Bacteria - 0; Metazoa - 736; Fungi - 347; Plants - 385; Viruses - 0; Other Eukaryotes - 339 (source: NCBI BLink).	-1.37908	1.37908	0		-3.09726	-2.22082	-2.65904	0.207519
AT5G56400		FBD, F-box, Skp2-like and Leucine Rich Repeat domains containing protein; FUNCTIONS IN: oxidoreductase activity, transition metal ion binding; INVOLVED IN: oxidation reduction; CONTAINS InterPro DOMAIN/s: F-box domain, cyclin-like (InterPro:IPR001810), FBD (InterPro:IPR013596), FBD-like (InterPro:IPR006566), F-box domain, Skp2-like (InterPro:IPR022364), Ferritin/ribonucleotide reductase-like (Int…	-1.5445	1.5445	0		-2.7457	-2.05479	-2.40025	0.268639
AT5G12960		FUNCTIONS IN: catalytic activity; LOCATED IN: endomembrane system; CONTAINS InterPro DOMAIN/s: Protein of unknown function DUF1680 (InterPro:IPR012878), Six-hairpin glycosidase-like (InterPro:IPR008928); BEST Arabidopsis thaliana protein match is: Putative glycosyl hydrolase of unknown function (DUF1680) (TAIR:AT5G12950.1); Has 1236 Blast hits to 1216 proteins in 340 species: Archae - 6; Bacteria…	0.590581	-0.590581	0		-2.50706	-1.44777	-1.97742	0.130232
AT1G05920		FUNCTIONS IN: DNA binding; INVOLVED IN: regulation of transcription, DNA-dependent; LOCATED IN: cellular_component unknown; CONTAINS InterPro DOMAIN/s: Protein of unknown function DUF313 (InterPro:IPR005508), Transcriptional factor B3 (InterPro:IPR003340); BEST Arabidopsis thaliana protein match is: Domain of unknown function (DUF313) (TAIR:AT3G24850.1); Has 196 Blast hits to 185 proteins in 22 s…	-1.50184	1.50184	0		-5.52663	-3.81206	-4.66934	0.114148
AT3G06710		FUNCTIONS IN: molecular_function unknown; INVOLVED IN: biological_process unknown; LOCATED IN: endomembrane system; BEST Arabidopsis thaliana protein match is: RING/FYVE/PHD zinc finger superfamily protein (TAIR:AT4G32670.1); Has 15 Blast hits to 15 proteins in 3 species: Archae - 0; Bacteria - 0; Metazoa - 3; Fungi - 0; Plants - 12; Viruses - 0; Other Eukaryotes - 0 (source: NCBI BLink).	-0.366016	0.366016	0		-1.24801	-1.00753	-1.12777	0.0995738
AT2G42510		FUNCTIONS IN: molecular_function unknown; INVOLVED IN: spliceosome assembly, nuclear mRNA splicing, via spliceosome; LOCATED IN: cellular_component unknown; CONTAINS InterPro DOMAIN/s: Survival motor neuron interacting protein 1 (InterPro:IPR007022); BEST Arabidopsis thaliana protein match is: spliceosome protein-related (TAIR:AT1G54380.1); Has 297 Blast hits to 270 proteins in 80 species: Archae…	-1.78224	1.78224	0		-2.53558	-2.30758	-2.42158	0.307916
AT2G29820		Galactose oxidase/kelch repeat superfamily protein; CONTAINS InterPro DOMAIN/s: F-box domain, cyclin-like (InterPro:IPR001810), Galactose oxidase/kelch, beta-propeller (InterPro:IPR011043), Kelch repeat type 1 (InterPro:IPR006652), Kelch related (InterPro:IPR013089), Kelch-type beta propeller (InterPro:IPR015915); BEST Arabidopsis thaliana protein match is: Galactose oxidase/kelch repeat superfam…	-2.16065	2.16065	0		-3.68062	-3.81195	-3.74629	0.225221
AT2G22030		Galactose oxidase/kelch repeat superfamily protein; CONTAINS InterPro DOMAIN/s: F-box domain, cyclin-like (InterPro:IPR001810), Galactose oxidase/kelch, beta-propeller (InterPro:IPR011043), Kelch repeat type 1 (InterPro:IPR006652), Kelch related (InterPro:IPR013089), Kelch-type beta propeller (InterPro:IPR015915); BEST Arabidopsis thaliana protein match is: Galactose oxidase/kelch repeat superfam…	-0.0529046	0.0529046	0		-2.004	-1.23004	-1.61702	0.053688
AT4G19330		Galactose oxidase/kelch repeat superfamily protein; CONTAINS InterPro DOMAIN/s: F-box domain, cyclin-like (InterPro:IPR001810), Galactose oxidase/kelch, beta-propeller (InterPro:IPR011043), Kelch repeat type 1 (InterPro:IPR006652), Kelch-type beta propeller (InterPro:IPR015915); BEST Arabidopsis thaliana protein match is: Galactose oxidase/kelch repeat superfamily protein (TAIR:AT4G19250.1); Has …	0.887576	-0.887576	0		-1.50673	-2.17127	-1.839	0.191858
AT1G19460		Galactose oxidase/kelch repeat superfamily protein; CONTAINS InterPro DOMAIN/s: Galactose oxidase/kelch, beta-propeller (InterPro:IPR011043), Kelch repeat type 1 (InterPro:IPR006652), Kelch related (InterPro:IPR013089), Kelch-type beta propeller (InterPro:IPR015915); BEST Arabidopsis thaliana protein match is: Galactose oxidase/kelch repeat superfamily protein (TAIR:AT1G19470.1); Has 1605 Blast h…	-1.0269	1.0269	0		-7.87946	-7.42252	-7.65099	0.0183864
AT1G19470		Galactose oxidase/kelch repeat superfamily protein; CONTAINS InterPro DOMAIN/s: Galactose oxidase/kelch, beta-propeller (InterPro:IPR011043), Kelch repeat type 1 (InterPro:IPR006652), Kelch related (InterPro:IPR013089), Kelch-type beta propeller (InterPro:IPR015915); BEST Arabidopsis thaliana protein match is: Galactose oxidase/kelch repeat superfamily protein (TAIR:AT1G19460.1); Has 1608 Blast h…	-1.31398	1.31398	0		-5.6429	-5.91179	-5.77735	0.048498
AT2G29770		Galactose oxidase/kelch repeat superfamily protein; CONTAINS InterPro DOMAIN/s: Galactose oxidase/kelch, beta-propeller (InterPro:IPR011043), Kelch repeat type 1 (InterPro:IPR006652), Kelch related (InterPro:IPR013089), Kelch-type beta propeller (InterPro:IPR015915); BEST Arabidopsis thaliana protein match is: Galactose oxidase/kelch repeat superfamily protein (TAIR:AT2G29780.1); Has 1049 Blast h…	-2.25489	2.25489	0		-5.77258	-4.22159	-4.99709	0.171089
AT2G29800		Galactose oxidase/kelch repeat superfamily protein; CONTAINS InterPro DOMAIN/s: Galactose oxidase/kelch, beta-propeller (InterPro:IPR011043), Kelch repeat type 1 (InterPro:IPR006652), Kelch related (InterPro:IPR013089), Kelch-type beta propeller (InterPro:IPR015915); BEST Arabidopsis thaliana protein match is: Galactose oxidase/kelch repeat superfamily protein (TAIR:AT2G29600.1); Has 2332 Blast h…	-2.15554	2.15554	0		-4.66363	-3.10591	-3.88477	0.232166
AT2G29780		Galactose oxidase/kelch repeat superfamily protein; CONTAINS InterPro DOMAIN/s: Galactose oxidase/kelch, beta-propeller (InterPro:IPR011043), Kelch repeat type 1 (InterPro:IPR006652), Kelch related (InterPro:IPR013089), Kelch-type beta propeller (InterPro:IPR015915); BEST Arabidopsis thaliana protein match is: Galactose oxidase/kelch repeat superfamily protein (TAIR:AT2G29770.1); Has 1433 Blast h…	-1.83766	1.83766	0		-7.38702	-4.69428	-6.04065	0.117649
AT2G29810		Galactose oxidase/kelch repeat superfamily protein; CONTAINS InterPro DOMAIN/s: Galactose oxidase/kelch, beta-propeller (InterPro:IPR011043), Kelch repeat type 1 (InterPro:IPR006652), Kelch related (InterPro:IPR013089), Kelch-type beta propeller (InterPro:IPR015915); BEST Arabidopsis thaliana protein match is: Galactose oxidase/kelch repeat superfamily protein (TAIR:AT2G29800.1); Has 2207 Blast h…	-1.98178	1.98178	0		-4.30797	-3.64579	-3.97688	0.18635
AT2G29780		Galactose oxidase/kelch repeat superfamily protein; CONTAINS InterPro DOMAIN/s: Galactose oxidase/kelch, beta-propeller (InterPro:IPR011043), Kelch repeat type 1 (InterPro:IPR006652), Kelch related (InterPro:IPR013089), Kelch-type beta propeller (InterPro:IPR015915); BEST Arabidopsis thaliana protein match is: Galactose oxidase/kelch repeat superfamily protein (TAIR:AT2G29770.1); Has 1433 Blast h…	-2.28548	2.28548	0		-5.9242	-1.84259	-3.8834	0.332602
AT2G21680		Galactose oxidase/kelch repeat superfamily protein; CONTAINS InterPro DOMAIN/s: Galactose oxidase/kelch, beta-propeller (InterPro:IPR011043), Kelch repeat type 1 (InterPro:IPR006652), Kelch related (InterPro:IPR013089), Kelch-type beta propeller (InterPro:IPR015915); BEST Arabidopsis thaliana protein match is: Galactose oxidase/kelch repeat superfamily protein (TAIR:AT2G29810.1); Has 2125 Blast h…	-2.10952	2.10952	0		-4.81076	-4.36974	-4.59025	0.162884
AT4G19260		Galactose oxidase/kelch repeat superfamily protein; CONTAINS InterPro DOMAIN/s: Galactose oxidase/kelch, beta-propeller (InterPro:IPR011043), Kelch repeat type 1 (InterPro:IPR006652); BEST Arabidopsis thaliana protein match is: SCD6 protein-related (TAIR:AT4G19340.1); Has 311 Blast hits to 237 proteins in 97 species: Archae - 0; Bacteria - 0; Metazoa - 56; Fungi - 74; Plants - 132; Viruses - 0; O…	-1.42442	1.42442	0		-5.50677	-4.81796	-5.16237	0.0719911
AT1G74150		Galactose oxidase/kelch repeat superfamily protein; CONTAINS InterPro DOMAIN/s: Kelch repeat type 1 (InterPro:IPR006652), Galactose oxidase/kelch, beta-propeller (InterPro:IPR011043), Kelch repeat type 2 (InterPro:IPR011498), Kelch-type beta propeller (InterPro:IPR015915); BEST Arabidopsis thaliana protein match is: Galactose oxidase/kelch repeat superfamily protein (TAIR:AT1G18610.1); Has 11763 …	-0.851561	0.851561	0		-1.51127	-1.46096	-1.48611	0.223208
AT2G03460		Galactose oxidase/kelch repeat superfamily protein; FUNCTIONS IN: molecular_function unknown; INVOLVED IN: biological_process unknown; LOCATED IN: chloroplast; CONTAINS InterPro DOMAIN/s: Galactose oxidase/kelch, beta-propeller (InterPro:IPR011043), Kelch related (InterPro:IPR013089), Kelch-type beta propeller (InterPro:IPR015915); BEST Arabidopsis thaliana protein match is: Galactose oxidase/kel…	-1.32909	1.32909	0		-2.42339	-1.92901	-2.1762	0.248738
AT2G44700		Galactose oxidase/kelch repeat superfamily protein; FUNCTIONS IN: molecular_function unknown; LOCATED IN: chloroplast; CONTAINS InterPro DOMAIN/s: F-box domain, cyclin-like (InterPro:IPR001810), Galactose oxidase/kelch, beta-propeller (InterPro:IPR011043), Kelch-type beta propeller (InterPro:IPR015915); BEST Arabidopsis thaliana protein match is: Galactose oxidase/kelch repeat superfamily protein…	-0.793307	0.793307	0		-1.23216	-1.13131	-1.18174	0.275466
AT5G03820		GDSL-like Lipase/Acylhydrolase family protein; FUNCTIONS IN: hydrolase activity, acting on ester bonds, lipase activity, carboxylesterase activity; INVOLVED IN: lipid metabolic process; LOCATED IN: endomembrane system; CONTAINS InterPro DOMAIN/s: Lipase, GDSL, active site (InterPro:IPR008265), Lipase, GDSL (InterPro:IPR001087); BEST Arabidopsis thaliana protein match is: GDSL-like Lipase/Acylhydr…	-0.190914	0.190914	0		-4.55797	-5.46666	-5.01232	0.00952942
AT5G03810		GDSL-like Lipase/Acylhydrolase family protein; FUNCTIONS IN: hydrolase activity, acting on ester bonds, lipase activity, carboxylesterase activity; INVOLVED IN: lipid metabolic process; LOCATED IN: endomembrane system; EXPRESSED IN: pollen tube; CONTAINS InterPro DOMAIN/s: Lipase, GDSL, active site (InterPro:IPR008265), Lipase, GDSL (InterPro:IPR001087); BEST Arabidopsis thaliana protein match is…	-0.091886	0.091886	0		-4.49834	-4.82553	-4.66194	0.00161599
AT1G71250		GDSL-like Lipase/Acylhydrolase superfamily protein; FUNCTIONS IN: hydrolase activity, acting on ester bonds, lipase activity, carboxylesterase activity; INVOLVED IN: lipid metabolic process; LOCATED IN: endomembrane system; CONTAINS InterPro DOMAIN/s: Lipase, GDSL, active site (InterPro:IPR008265), Lipase, GDSL (InterPro:IPR001087); BEST Arabidopsis thaliana protein match is: GDSL-like Lipase/Acy…	-0.327379	0.327379	-2.38419e-07		-3.02639	-1.39194	-2.20916	0.128823
AT1G20120		GDSL-like Lipase/Acylhydrolase superfamily protein; FUNCTIONS IN: lipase activity, hydrolase activity, acting on ester bonds, carboxylesterase activity; INVOLVED IN: lipid metabolic process; LOCATED IN: endomembrane system; EXPRESSED IN: 8 plant structures; EXPRESSED DURING: 4 anthesis, petal differentiation and expansion stage; CONTAINS InterPro DOMAIN/s: Lipase, GDSL, active site (InterPro:IPR0…	1.27975	-1.27975	0		-1.55236	-1.52325	-1.53781	0.352514
AT3G05930	GERMIN-LIKE PROTEIN 8 (GLP8)	germin-like protein (GLP8)	0.156401	-0.156401	0		-6.32254	-6.23374	-6.27814	0.000669952
AT3G05930	GERMIN-LIKE PROTEIN 8 (GLP8)	germin-like protein (GLP8)	-0.0188727	0.0188723	-2.38419e-07		-5.53691	-5.56517	-5.55104	1.80404e-05
AT3G05930	GERMIN-LIKE PROTEIN 8 (GLP8)	germin-like protein (GLP8)	-0.114583	0.114582	-2.38419e-07		-2.34582	-2.01326	-2.17954	0.00847505
AT5G51950		Glucose-methanol-choline (GMC) oxidoreductase family protein; FUNCTIONS IN: aldehyde-lyase activity, oxidoreductase activity, acting on CH-OH group of donors, FAD binding; INVOLVED IN: response to salt stress; LOCATED IN: endomembrane system; EXPRESSED IN: 11 plant structures; EXPRESSED DURING: 4 anthesis, C globular stage, F mature embryo stage, petal differentiation and expansion stage, E expan…	-0.905635	0.905635	0		-5.21315	-3.8901	-4.55162	0.0556891
AT5G51950		Glucose-methanol-choline (GMC) oxidoreductase family protein; FUNCTIONS IN: aldehyde-lyase activity, oxidoreductase activity, acting on CH-OH group of donors, FAD binding; INVOLVED IN: response to salt stress; LOCATED IN: endomembrane system; EXPRESSED IN: 11 plant structures; EXPRESSED DURING: 4 anthesis, C globular stage, F mature embryo stage, petal differentiation and expansion stage, E expan…	-0.601672	0.601672	0		-5.37331	-4.00557	-4.68944	0.0357194
AT1G06830		Glutaredoxin family protein; FUNCTIONS IN: electron carrier activity, protein disulfide oxidoreductase activity; INVOLVED IN: cell redox homeostasis; LOCATED IN: endomembrane system; EXPRESSED IN: 19 plant structures; EXPRESSED DURING: 9 growth stages; CONTAINS InterPro DOMAIN/s: Glutaredoxin-like, plant II (InterPro:IPR011905), Thioredoxin fold (InterPro:IPR012335), Glutaredoxin (InterPro:IPR002…	-0.220685	0.220685	0		-2.03017	-1.68003	-1.8551	0.0222896
AT2G05380	GLYCINE-RICH PROTEIN 3 SHORT ISOFORM (GRP3S)	glycine-rich protein 3 short isoform (GRP3S) mRNA, complete	-0.184106	0.184106	0		-1.03452	-1.5157	-1.27511	0.0520783
AT4G09740	GLYCOSYL HYDROLASE 9B14 (GH9B14)	glycosyl hydrolase 9B14 (GH9B14); FUNCTIONS IN: hydrolase activity, hydrolyzing O-glycosyl compounds, catalytic activity; INVOLVED IN: carbohydrate metabolic process; LOCATED IN: endomembrane system; CONTAINS InterPro DOMAIN/s: Six-hairpin glycosidase (InterPro:IPR012341), Glycoside hydrolase, family 9, active site (InterPro:IPR018221), Six-hairpin glycosidase-like (InterPro:IPR008928), Glycoside…	-0.578274	0.578274	-2.38419e-07		-2.35902	-1.10096	-1.72999	0.180184
AT3G61810		Glycosyl hydrolase family 17 protein; FUNCTIONS IN: cation binding, hydrolase activity, hydrolyzing O-glycosyl compounds, catalytic activity; INVOLVED IN: carbohydrate metabolic process; LOCATED IN: endomembrane system; EXPRESSED IN: flower; EXPRESSED DURING: petal differentiation and expansion stage; CONTAINS InterPro DOMAIN/s: Glycoside hydrolase, catalytic core (InterPro:IPR017853), Glycoside …	-1.76504	1.76504	0		-3.35101	-2.25957	-2.80529	0.268224
AT5G16700		Glycosyl hydrolase superfamily protein; FUNCTIONS IN: cation binding, hydrolase activity, hydrolyzing O-glycosyl compounds, catalytic activity; INVOLVED IN: carbohydrate metabolic process; LOCATED IN: cellular_component unknown; CONTAINS InterPro DOMAIN/s: Glycoside hydrolase, catalytic core (InterPro:IPR017853), Glycoside hydrolase, family 5 (InterPro:IPR001547), Glycoside hydrolase, subgroup, c…	-0.129278	0.129278	0		-4.24469	-3.99116	-4.11792	0.00192764
AT3G57620		glyoxal oxidase-related protein; FUNCTIONS IN: molecular_function unknown; INVOLVED IN: biological_process unknown; LOCATED IN: endomembrane system; EXPRESSED IN: leaf whorl, sepal, flower; EXPRESSED DURING: petal differentiation and expansion stage; CONTAINS InterPro DOMAIN/s: Galactose oxidase/kelch, beta-propeller (InterPro:IPR011043), Galactose oxidase, beta-propeller (InterPro:IPR015916), Im…	1.07353	-1.07353	0		-8.31494	-8.47793	-8.39643	0.0160466
AT1G75000		GNS1/SUR4 membrane protein family; FUNCTIONS IN: molecular_function unknown; INVOLVED IN: biological_process unknown; LOCATED IN: integral to membrane; CONTAINS InterPro DOMAIN/s: GNS1/SUR4 membrane protein (InterPro:IPR002076); BEST Arabidopsis thaliana protein match is: GNS1/SUR4 membrane protein family (TAIR:AT4G36830.1); Has 217 Blast hits to 217 proteins in 67 species: Archae - 0; Bacteria -…	-0.715303	0.715303	0		-1.28647	-1.21313	-1.2498	0.223113
AT1G54930		GRF zinc finger / Zinc knuckle protein; FUNCTIONS IN: zinc ion binding, nucleic acid binding; INVOLVED IN: biological_process unknown; CONTAINS InterPro DOMAIN/s: Zinc finger, CCHC-type (InterPro:IPR001878), Zinc finger, GRF-type (InterPro:IPR010666); BEST Arabidopsis thaliana protein match is: GRF zinc finger / Zinc knuckle protein (TAIR:AT5G13920.1); Has 109 Blast hits to 86 proteins in 31 spec…	0.0968704	-0.0968704	0		-1.06749	-2.43884	-1.75317	0.126974
AT1G80660	H(+)-ATPASE 9 (HA9)	H(+)-ATPase 9 (HA9); FUNCTIONS IN: hydrogen-exporting ATPase activity, phosphorylative mechanism; INVOLVED IN: proton transport; LOCATED IN: plasma membrane; EXPRESSED IN: 12 plant structures; EXPRESSED DURING: L mature pollen stage, M germinated pollen stage, 4 anthesis, petal differentiation and expansion stage; CONTAINS InterPro DOMAIN/s: ATPase, P-type, ATPase-associated domain (InterPro:IPR0…	-0.642983	0.642983	0		-4.83538	-4.09679	-4.46608	0.0264751
AT1G04880		HMG (high mobility group) box protein with ARID/BRIGHT DNA-binding domain; FUNCTIONS IN: sequence-specific DNA binding transcription factor activity; INVOLVED IN: regulation of transcription; LOCATED IN: intracellular, nucleus; EXPRESSED IN: 10 plant structures; EXPRESSED DURING: 7 growth stages; CONTAINS InterPro DOMAIN/s: High mobility group, superfamily (InterPro:IPR009071), High mobility grou…	-0.591255	0.591255	0		-1.74405	-1.8125	-1.77828	0.0953232
AT1G04880		HMG (high mobility group) box protein with ARID/BRIGHT DNA-binding domain; FUNCTIONS IN: sequence-specific DNA binding transcription factor activity; INVOLVED IN: regulation of transcription; LOCATED IN: intracellular, nucleus; EXPRESSED IN: 10 plant structures; EXPRESSED DURING: 7 growth stages; CONTAINS InterPro DOMAIN/s: High mobility group, superfamily (InterPro:IPR009071), High mobility grou…	-0.675489	0.675489	0		-1.71467	-1.61149	-1.66308	0.133499
AT5G47370	HAT2	homeobox-leucine zipper genes induced by auxin, but not by other phytohormones. Plays opposite roles in the shoot and root tissues in regulating auxin-mediated morphogenesis.	0.431972	-0.431972	0		-1.19914	-1.00808	-1.10361	0.130074
AT3G19070		Homeodomain-like superfamily protein; FUNCTIONS IN: sequence-specific DNA binding transcription factor activity; INVOLVED IN: regulation of transcription; CONTAINS InterPro DOMAIN/s: Homeodomain-like (InterPro:IPR009057), Homeodomain-related (InterPro:IPR012287), Myb-like DNA-binding domain, SHAQKYF class (InterPro:IPR006447); BEST Arabidopsis thaliana protein match is: myb-like HTH transcription…	-1.31299	1.31299	0		-6.56263	-6.98919	-6.77591	0.0364452
AT3G55840		Hs1pro-1 protein; CONTAINS InterPro DOMAIN/s: Hs1pro-1, C-terminal (InterPro:IPR009743), Hs1pro-1, N-terminal (InterPro:IPR009869); BEST Arabidopsis thaliana protein match is: ortholog of sugar beet HS1 PRO-1 2 (TAIR:AT2G40000.1); Has 60 Blast hits to 60 proteins in 17 species: Archae - 0; Bacteria - 0; Metazoa - 0; Fungi - 0; Plants - 60; Viruses - 0; Other Eukaryotes - 0 (source: NCBI BLink).	-0.897764	0.897764	0		-1.13729	-1.91488	-1.52609	0.259148
AT1G53540		HSP20-like chaperones superfamily protein; CONTAINS InterPro DOMAIN/s: Heat shock protein Hsp20 (InterPro:IPR002068), HSP20-like chaperone (InterPro:IPR008978); BEST Arabidopsis thaliana protein match is: heat shock protein 17.4 (TAIR:AT3G46230.1); Has 7090 Blast hits to 7089 proteins in 1610 species: Archae - 175; Bacteria - 4287; Metazoa - 66; Fungi - 302; Plants - 1606; Viruses - 0; Other Euka…	-0.615555	0.615556	2.38419e-07		-2.12677	-1.64219	-1.88448	0.104302
AT5G63560		HXXXD-type acyl-transferase family protein; FUNCTIONS IN: transferase activity, transferring acyl groups other than amino-acyl groups, transferase activity; INVOLVED IN: biological_process unknown; LOCATED IN: cellular_component unknown; EXPRESSED IN: 8 plant structures; EXPRESSED DURING: LP.04 four leaves visible, F mature embryo stage, 4 leaf senescence stage, petal differentiation and expansio…	-0.64514	0.64514	0		-3.37056	-1.80423	-2.58739	0.125487
AT3G50570		hydroxyproline-rich glycoprotein family protein; CONTAINS InterPro DOMAIN/s: Protein of unknown function DUF784, Arabidopsis thaliana (InterPro:IPR008502); BEST Arabidopsis thaliana protein match is: ECA1 gametogenesis related family protein (TAIR:AT1G44224.1); Has 1202 Blast hits to 781 proteins in 175 species: Archae - 0; Bacteria - 378; Metazoa - 371; Fungi - 63; Plants - 171; Viruses - 5; Oth…	-0.0731325	0.0731325	0		-3.19316	-1.98529	-2.58923	0.0510156
AT5G09520	PRO-GLU-LEU|ILE|VAL-PRO-LYS 2 (PELPK2)	hydroxyproline-rich glycoprotein family protein; FUNCTIONS IN: molecular_function unknown; INVOLVED IN: biological_process unknown; LOCATED IN: endomembrane system; EXPRESSED IN: 21 plant structures; EXPRESSED DURING: 12 growth stages; BEST Arabidopsis thaliana protein match is: hydroxyproline-rich glycoprotein family protein (TAIR:AT5G09530.1); Has 4837 Blast hits to 2182 proteins in 495 species…	-0.392045	0.392045	0		-6.05101	-5.31933	-5.68517	0.00877932
AT2G22510		hydroxyproline-rich glycoprotein family protein; FUNCTIONS IN: molecular_function unknown; INVOLVED IN: biological_process unknown; LOCATED IN: endomembrane system; EXPRESSED IN: shoot apex, hypocotyl, root, leaf; BEST Arabidopsis thaliana protein match is: hydroxyproline-rich glycoprotein family protein (TAIR:AT4G38080.1); Has 4670 Blast hits to 2256 proteins in 333 species: Archae - 29; Bacteri…	-0.0271635	0.0271635	0		-3.51081	-3.47285	-3.49183	9.0038e-05
AT2G43010	PHYTOCHROME INTERACTING FACTOR 4 (PIF4)	Isolated as a semidominant mutation defective in red -light responses. Encodes a nuclear localized bHLH protein that interacts with active PhyB protein. Negatively regulates phyB mediated red light responses. Involved in shade avoidance response. Protein abundance is negatively regulated by PhyB.	0.109209	-0.109209	0		-1.07101	-2.36197	-1.71649	0.119862
AT1G09720		Kinase interacting (KIP1-like) family protein; CONTAINS InterPro DOMAIN/s: KIP1-like (InterPro:IPR011684); BEST Arabidopsis thaliana protein match is: kinase interacting family protein (TAIR:AT1G58210.1); Has 36531 Blast hits to 24166 proteins in 1497 species: Archae - 615; Bacteria - 4202; Metazoa - 18004; Fungi - 3193; Plants - 2001; Viruses - 107; Other Eukaryotes - 8409 (source: NCBI BLink).	-1.46297	1.46297	0		-4.21884	-2.80856	-3.5137	0.162956
AT5G46380		Kinase-related protein of unknown function (DUF1296); CONTAINS InterPro DOMAIN/s: Protein of unknown function DUF1296 (InterPro:IPR009719); BEST Arabidopsis thaliana protein match is: Kinase-related protein of unknown function (DUF1296) (TAIR:AT4G18150.1); Has 1807 Blast hits to 1807 proteins in 277 species: Archae - 0; Bacteria - 0; Metazoa - 736; Fungi - 347; Plants - 385; Viruses - 0; Other Eu…	-1.77216	1.77216	0		-2.85722	-1.9458	-2.40151	0.319762
AT1G54540		Late embryogenesis abundant (LEA) hydroxyproline-rich glycoprotein family; CONTAINS InterPro DOMAIN/s: Late embryogenesis abundant protein, group 2 (InterPro:IPR004864); BEST Arabidopsis thaliana protein match is: Late embryogenesis abundant (LEA) hydroxyproline-rich glycoprotein family (TAIR:AT1G65690.1); Has 914 Blast hits to 913 proteins in 28 species: Archae - 0; Bacteria - 0; Metazoa - 0; Fu…	-0.498873	0.498873	0		-7.50765	-7.46021	-7.48393	0.00442397
AT1G65690		Late embryogenesis abundant (LEA) hydroxyproline-rich glycoprotein family; CONTAINS InterPro DOMAIN/s: Late embryogenesis abundant protein, group 2 (InterPro:IPR004864); BEST Arabidopsis thaliana protein match is: NDR1/HIN1-like 25 (TAIR:AT5G36970.1); Has 985 Blast hits to 984 proteins in 28 species: Archae - 0; Bacteria - 0; Metazoa - 0; Fungi - 0; Plants - 985; Viruses - 0; Other Eukaryotes - 0…	-1.26158	1.26158	-2.38419e-07		-1.26985	-1.71063	-1.49024	0.364625
AT2G42560		late embryogenesis abundant domain-containing protein / LEA domain-containing protein; FUNCTIONS IN: molecular_function unknown; INVOLVED IN: embryo development ending in seed dormancy; LOCATED IN: cellular_component unknown; EXPRESSED IN: seed; EXPRESSED DURING: seedling growth; CONTAINS InterPro DOMAIN/s: Late embryogenesis abundant protein, group 4 (InterPro:IPR004238); BEST Arabidopsis thalia…	0.392126	-0.392126	0		-3.31523	-3.57311	-3.44417	0.0140616
AT5G15060		Lateral organ boundaries (LOB) domain family protein; CONTAINS InterPro DOMAIN/s: Lateral organ boundaries, LOB (InterPro:IPR004883); BEST Arabidopsis thaliana protein match is: LOB domain-containing protein 22 (TAIR:AT3G13850.1); Has 30201 Blast hits to 17322 proteins in 780 species: Archae - 12; Bacteria - 1396; Metazoa - 17338; Fungi - 3422; Plants - 5037; Viruses - 0; Other Eukaryotes - 2996 …	-1.50288	1.50288	0		-1.67899	-1.12767	-1.40333	0.455346
AT1G02050	LESS ADHESIVE POLLEN 6 (LAP6)	LESS ADHESIVE POLLEN 6 (LAP6); FUNCTIONS IN: transferase activity, transferring acyl groups other than amino-acyl groups, catalytic activity, acyltransferase activity; INVOLVED IN: phenylpropanoid biosynthetic process, pollen exine formation; EXPRESSED IN: 11 plant structures; EXPRESSED DURING: 6 growth stages; CONTAINS InterPro DOMAIN/s: Chalcone/stilbene synthase, N-terminal (InterPro:IPR001099…	-0.287595	0.287595	0		-3.61449	-2.74882	-3.18165	0.0256556
AT1G02050	LESS ADHESIVE POLLEN 6 (LAP6)	LESS ADHESIVE POLLEN 6 (LAP6); FUNCTIONS IN: transferase activity, transferring acyl groups other than amino-acyl groups, catalytic activity, acyltransferase activity; INVOLVED IN: phenylpropanoid biosynthetic process, pollen exine formation; EXPRESSED IN: 11 plant structures; EXPRESSED DURING: 6 growth stages; CONTAINS InterPro DOMAIN/s: Chalcone/stilbene synthase, N-terminal (InterPro:IPR001099…	-0.551654	0.551654	0		-2.725	-2.7213	-2.72315	0.0386738
AT3G19020		Leucine-rich repeat (LRR) family protein; FUNCTIONS IN: structural constituent of cell wall; LOCATED IN: endomembrane system; EXPRESSED IN: 10 plant structures; EXPRESSED DURING: L mature pollen stage, M germinated pollen stage, 4 anthesis, C globular stage, petal differentiation and expansion stage; CONTAINS InterPro DOMAIN/s: Leucine-rich repeat-containing N-terminal domain, type 2 (InterPro:IP…	0.0918007	-0.0918012	-2.38419e-07		-2.08275	-2.68794	-2.38535	0.0171236
AT1G49490		Leucine-rich repeat (LRR) family protein; FUNCTIONS IN: structural constituent of cell wall; LOCATED IN: endomembrane system; EXPRESSED IN: 9 plant structures; EXPRESSED DURING: L mature pollen stage, M germinated pollen stage, 4 anthesis, C globular stage, petal differentiation and expansion stage; CONTAINS InterPro DOMAIN/s: Leucine-rich repeat-containing N-terminal domain, type 2 (InterPro:IPR…	-0.0359344	0.0359344	0		-2.45401	-2.29262	-2.37331	0.0013824
AT3G59510		Leucine-rich repeat (LRR) family protein; INVOLVED IN: signal transduction; LOCATED IN: endomembrane system; CONTAINS InterPro DOMAIN/s: Leucine-rich repeat-containing N-terminal domain, type 2 (InterPro:IPR013210), Leucine-rich repeat (InterPro:IPR001611); BEST Arabidopsis thaliana protein match is: Leucine-rich repeat (LRR) family protein (TAIR:AT2G15320.1); Has 61362 Blast hits to 22329 protei…	-0.416637	0.416637	0		-2.94583	-1.35097	-2.1484	0.139577
AT3G19320		Leucine-rich repeat (LRR) family protein; LOCATED IN: endomembrane system; EXPRESSED IN: root; CONTAINS InterPro DOMAIN/s: Leucine-rich repeat (InterPro:IPR001611); BEST Arabidopsis thaliana protein match is: Leucine-rich repeat (LRR) family protein (TAIR:AT1G49750.1); Has 128497 Blast hits to 47794 proteins in 2067 species: Archae - 184; Bacteria - 14728; Metazoa - 28641; Fungi - 6922; Plants - …	-1.36784	1.36784	0		-1.26814	-3.95767	-2.61291	0.306266
AT1G69990		Leucine-rich repeat protein kinase family protein; FUNCTIONS IN: protein serine/threonine kinase activity, kinase activity, ATP binding; INVOLVED IN: transmembrane receptor protein tyrosine kinase signaling pathway, protein amino acid phosphorylation; LOCATED IN: cellular_component unknown; EXPRESSED IN: 18 plant structures; EXPRESSED DURING: 6 growth stages; CONTAINS InterPro DOMAIN/s: Protein k…	-2.22741	2.22741	0		-3.6327	-2.36944	-3.00107	0.324313
AT5G53320		Leucine-rich repeat protein kinase family protein; FUNCTIONS IN: protein serine/threonine kinase activity, kinase activity, ATP binding; INVOLVED IN: transmembrane receptor protein tyrosine kinase signaling pathway, protein amino acid phosphorylation; LOCATED IN: plasma membrane; EXPRESSED IN: hypocotyl, sepal, root, guard cell, cultured cell; EXPRESSED DURING: 4 anthesis; CONTAINS InterPro DOMAI…	-0.371496	0.371496	0		-2.57898	-1.62786	-2.10342	0.0733657
AT1G74360		Leucine-rich repeat protein kinase family protein; FUNCTIONS IN: protein serine/threonine kinase activity, protein kinase activity, ATP binding; INVOLVED IN: transmembrane receptor protein tyrosine kinase signaling pathway, protein amino acid phosphorylation; LOCATED IN: mitochondrion; EXPRESSED IN: 15 plant structures; EXPRESSED DURING: 9 growth stages; CONTAINS InterPro DOMAIN/s: Protein kinase…	-1.72243	1.72243	0		-2.3864	-1.68623	-2.03632	0.366284
AT5G45840		Leucine-rich repeat protein kinase family protein; FUNCTIONS IN: protein serine/threonine kinase activity, protein kinase activity, ATP binding; INVOLVED IN: transmembrane receptor protein tyrosine kinase signaling pathway, protein amino acid phosphorylation; LOCATED IN: endomembrane system; EXPRESSED IN: 22 plant structures; EXPRESSED DURING: 13 growth stages; CONTAINS InterPro DOMAIN/s: Protein…	-0.244762	0.244762	-2.38419e-07		-1.6598	-1.29814	-1.47897	0.0398261
AT1G11110		LisH and RanBPM domains containing protein; CONTAINS InterPro DOMAIN/s: LisH dimerisation motif, subgroup (InterPro:IPR013720), Ran binding protein, CRA domain (InterPro:IPR019589), CTLH, C-terminal LisH motif (InterPro:IPR006595), LisH dimerisation motif (InterPro:IPR006594), Ran binding protein-like, CRA domain (InterPro:IPR013144); BEST Arabidopsis thaliana protein match is: LisH and RanBPM do…	-1.53293	1.53293	0		-2.09886	-1.63295	-1.8659	0.35194
AT1G06280	LBD2	LOB domain-containing protein 2 (LBD2); INVOLVED IN: biological_process unknown; LOCATED IN: chloroplast; CONTAINS InterPro DOMAIN/s: Lateral organ boundaries, LOB (InterPro:IPR004883); BEST Arabidopsis thaliana protein match is: Lateral organ boundaries (LOB) domain family protein (TAIR:AT1G65620.4); Has 899 Blast hits to 894 proteins in 25 species: Archae - 0; Bacteria - 0; Metazoa - 0; Fungi -…	-0.504634	0.504634	0		-7.77265	-10.6337	-9.20318	0.0261087
AT3G03760	LOB DOMAIN-CONTAINING PROTEIN 20 (LBD20)	LOB domain-containing protein 20 (LBD20); CONTAINS InterPro DOMAIN/s: Lateral organ boundaries, LOB (InterPro:IPR004883), Uncharacterised conserved protein UCP038127, LOB (InterPro:IPR017394); BEST Arabidopsis thaliana protein match is: lateral organ boundaries-domain 16 (TAIR:AT2G42430.1); Has 888 Blast hits to 883 proteins in 26 species: Archae - 0; Bacteria - 0; Metazoa - 16; Fungi - 0; Plants…	1.70812	-1.70812	0		-3.62627	-1.90733	-2.7668	0.284849
AT2G42430	LATERAL ORGAN BOUNDARIES-DOMAIN 16 (LBD16)	LOB-domain protein gene LBD16. This gene contains one auxin-responsive element (AuxRE).	0.0442753	-0.0442758	-2.38419e-07		-1.2839	-3.00114	-2.14252	0.13029
AT4G20160		LOCATED IN: chloroplast; EXPRESSED IN: 6 plant structures; EXPRESSED DURING: L mature pollen stage, M germinated pollen stage, 4 anthesis, petal differentiation and expansion stage; BEST Arabidopsis thaliana protein match is: RING/U-box superfamily protein (TAIR:AT1G30860.1); Has 64917 Blast hits to 39974 proteins in 1949 species: Archae - 279; Bacteria - 7425; Metazoa - 26604; Fungi - 5788; Plan…	-0.0945292	0.0945296	2.38419e-07		-2.25521	-1.87597	-2.06559	0.0103583
AT3G50580		LOCATED IN: endomembrane system; EXPRESSED IN: leaf whorl, sepal, flower; EXPRESSED DURING: petal differentiation and expansion stage; BEST Arabidopsis thaliana protein match is: ECA1 gametogenesis related family protein (TAIR:AT1G44191.1); Has 132049 Blast hits to 55074 proteins in 2314 species: Archae - 393; Bacteria - 25609; Metazoa - 44661; Fungi - 17591; Plants - 17316; Viruses - 4153; Other…	-0.56586	0.56586	0		-3.01481	-1.57114	-2.29297	0.129612
AT1G03990		Long-chain fatty alcohol dehydrogenase family protein; FUNCTIONS IN: oxidoreductase activity, oxidoreductase activity, acting on CH-OH group of donors, FAD binding; CONTAINS InterPro DOMAIN/s: Glucose-methanol-choline oxidoreductase, N-terminal (InterPro:IPR000172), Glucose-methanol-choline oxidoreductase, C-terminal (InterPro:IPR007867), Long-chain fatty alcohol dehydrogenase (InterPro:IPR012400…	-0.472436	0.472436	-2.38419e-07		-1.99569	-1.26252	-1.62911	0.112458
AT4G04760		Major facilitator superfamily protein; FUNCTIONS IN: carbohydrate transmembrane transporter activity, sugar:hydrogen symporter activity; INVOLVED IN: transport, transmembrane transport; LOCATED IN: integral to membrane, membrane; EXPRESSED IN: leaf whorl, sepal, flower; EXPRESSED DURING: petal differentiation and expansion stage; CONTAINS InterPro DOMAIN/s: Sugar transporter, conserved site (Inte…	1.29322	-1.29322	0		-3.02822	-1.91284	-2.47053	0.221485
AT1G72140		Major facilitator superfamily protein; FUNCTIONS IN: transporter activity; INVOLVED IN: oligopeptide transport, response to nematode; LOCATED IN: plasma membrane, membrane; EXPRESSED IN: 18 plant structures; EXPRESSED DURING: 8 growth stages; CONTAINS InterPro DOMAIN/s: Oligopeptide transporter (InterPro:IPR000109), Major facilitator superfamily, general substrate transporter (InterPro:IPR016196)…	-0.509806	0.509807	2.38419e-07		-3.77824	-3.10289	-3.44057	0.0301662
AT4G39110		Malectin/receptor-like protein kinase family protein; FUNCTIONS IN: kinase activity; INVOLVED IN: protein amino acid phosphorylation; LOCATED IN: chloroplast; EXPRESSED IN: 10 plant structures; EXPRESSED DURING: L mature pollen stage, M germinated pollen stage, 4 anthesis, C globular stage, petal differentiation and expansion stage; CONTAINS InterPro DOMAIN/s: Protein kinase, ATP binding site (In…	0.102646	-0.102646	0		-2.43558	-2.85332	-2.64445	0.0076564
AT5G39020		Malectin/receptor-like protein kinase family protein; FUNCTIONS IN: protein serine/threonine kinase activity, protein kinase activity, kinase activity, ATP binding; INVOLVED IN: protein amino acid phosphorylation; LOCATED IN: endomembrane system; EXPRESSED IN: 14 plant structures; EXPRESSED DURING: 9 growth stages; CONTAINS InterPro DOMAIN/s: Protein kinase, ATP binding site (InterPro:IPR017441),…	0.401618	-0.401618	2.38419e-07		-1.09897	-2.17444	-1.63671	0.134939
AT5G28520		Mannose-binding lectin superfamily protein; CONTAINS InterPro DOMAIN/s: Mannose-binding lectin (InterPro:IPR001229); BEST Arabidopsis thaliana protein match is: jacalin lectin family protein (TAIR:AT1G33790.2); Has 1391 Blast hits to 637 proteins in 31 species: Archae - 0; Bacteria - 2; Metazoa - 0; Fungi - 0; Plants - 1383; Viruses - 0; Other Eukaryotes - 6 (source: NCBI BLink).	0.519499	-0.519499	2.38419e-07		-1.39387	-1.18575	-1.28981	0.135314
AT1G60095		Mannose-binding lectin superfamily protein; CONTAINS InterPro DOMAIN/s: Mannose-binding lectin (InterPro:IPR001229); BEST Arabidopsis thaliana protein match is: Mannose-binding lectin superfamily protein (TAIR:AT1G60110.1); Has 1880 Blast hits to 685 proteins in 36 species: Archae - 0; Bacteria - 7; Metazoa - 0; Fungi - 0; Plants - 1871; Viruses - 0; Other Eukaryotes - 2 (source: NCBI BLink).	-1.03271	1.03271	2.38419e-07		-1.20621	-2.38477	-1.79549	0.270106
AT2G04100		MATE efflux family protein; FUNCTIONS IN: antiporter activity, drug transmembrane transporter activity, transporter activity; INVOLVED IN: drug transmembrane transport, transmembrane transport; LOCATED IN: membrane; CONTAINS InterPro DOMAIN/s: MATE family transporter related protein (InterPro:IPR015521), Multi antimicrobial extrusion protein MatE (InterPro:IPR002528); BEST Arabidopsis thaliana pr…	-1.52021	1.52021	-2.38419e-07		-4.99474	-3.73688	-4.36581	0.117495
AT2G04100		MATE efflux family protein; FUNCTIONS IN: antiporter activity, drug transmembrane transporter activity, transporter activity; INVOLVED IN: drug transmembrane transport, transmembrane transport; LOCATED IN: membrane; CONTAINS InterPro DOMAIN/s: MATE family transporter related protein (InterPro:IPR015521), Multi antimicrobial extrusion protein MatE (InterPro:IPR002528); BEST Arabidopsis thaliana pr…	-1.30213	1.30213	0		-4.3443	-3.94369	-4.144	0.0879425
AT4G23030		MATE efflux family protein; FUNCTIONS IN: antiporter activity, drug transmembrane transporter activity, transporter activity; INVOLVED IN: drug transmembrane transport, transmembrane transport; LOCATED IN: membrane; EXPRESSED IN: stem, male gametophyte, flower; EXPRESSED DURING: 4 anthesis; CONTAINS InterPro DOMAIN/s: Multi antimicrobial extrusion protein MatE (InterPro:IPR002528); BEST Arabidops…	-0.676158	0.676158	0		-1.8634	-2.02062	-1.94201	0.104041
AT1G71140		MATE efflux family protein; FUNCTIONS IN: antiporter activity, drug transmembrane transporter activity, transporter activity; INVOLVED IN: drug transmembrane transport, transmembrane transport; LOCATED IN: plasma membrane, membrane; EXPRESSED IN: 13 plant structures; EXPRESSED DURING: 8 growth stages; CONTAINS InterPro DOMAIN/s: MATE family transporter related protein (InterPro:IPR015521), Multi …	-1.02574	1.02574	0		-1.36147	-2.23611	-1.79879	0.248047
AT2G34220	MATERNAL EFFECT EMBRYO ARREST 20 (MEE20)	maternal effect embryo arrest 20 (MEE20); FUNCTIONS IN: molecular_function unknown; INVOLVED IN: embryo development ending in seed dormancy, pollen development; LOCATED IN: nucleus; CONTAINS InterPro DOMAIN/s: Protein of unknown function DUF627 (InterPro:IPR006866), Protein of unknown function DUF629 (InterPro:IPR006865); BEST Arabidopsis thaliana protein match is: Protein with domains of unknown…	-1.41896	1.41896	0		-2.72103	-1.89269	-2.30686	0.258991
AT2G33750	PURINE PERMEASE 2 (PUP2)	Member of a family of proteins related to PUP1, a purine transporter. May be involved in the transport of purine and purine derivatives such as cytokinins, across the plasma membrane.	-0.715075	0.715075	0		-2.30496	-2.42872	-2.36684	0.0809517
AT2G33750	PURINE PERMEASE 2 (PUP2)	Member of a family of proteins related to PUP1, a purine transporter. May be involved in the transport of purine and purine derivatives such as cytokinins, across the plasma membrane.	-0.74494	0.74494	0		-1.47127	-1.54032	-1.50579	0.180916
AT1G69320	CLAVATA3/ESR-RELATED 10 (CLE10)	Member of a large family of putative ligands homologous to the Clavata3 gene. Consists of a single exon.	-0.950851	0.950851	0		-1.26817	-1.03733	-1.15275	0.351908
AT1G73165	CLAVATA3/ESR-RELATED 1 (CLE1)	Member of a large family of putative ligands homologous to the Clavata3 gene. Consists of a single exon. Can replace CLV3 function in vivo.	-0.0112691	0.0112691	0		-1.49328	-2.71282	-2.10305	0.074785
AT2G41860	CALCIUM-DEPENDENT PROTEIN KINASE 14 (CPK14)	member of Calcium Dependent Protein Kinase	-0.962794	0.962794	0		-2.64186	-2.60711	-2.62448	0.11238
AT2G38910	CALCIUM-DEPENDENT PROTEIN KINASE 20 (CPK20)	member of Calcium Dependent Protein Kinase	0.739989	-0.739989	2.38419e-07		-1.04087	-1.31814	-1.1795	0.257694
AT4G04710	CALCIUM-DEPENDENT PROTEIN KINASE 22 (CPK22)	member of Calcium Dependent Protein Kinase	-0.125984	0.125984	2.38419e-07		-1.03976	-1.02859	-1.03418	0.0145457
AT2G24610	CYCLIC NUCLEOTIDE-GATED CHANNEL 14 (CNGC14)	member of Cyclic nucleotide gated channel family	0.183292	-0.183292	0		-1.93331	-2.3457	-2.13951	0.0162242
AT1G01280	CYP703A2	member of CYP703A CYP703A2 is expressed specifically in anthers of land plants, catalyzing the in-chain hydroxylation at the C-7 position of medium-chain saturated fatty acids (lauric acid in-chain hydroxylase) which is involved in pollen development (sporopollenin synthesis).	-0.29635	0.29635	0		-9.36882	-8.62767	-8.99825	0.00276919
AT2G45510	CYTOCHROME P450, FAMILY 704, SUBFAMILY A, POLYPEPTIDE 2 (CYP704A2)	member of CYP704A	-0.1752	0.1752	0		-2.14294	-2.95853	-2.55074	0.0289684
AT2G27000	CYTOCHROME P450, FAMILY 705, SUBFAMILY A, POLYPEPTIDE 8 (CYP705A8)	member of CYP705A	-1.42835	1.42835	0		-4.54931	-4.40477	-4.47704	0.088682
AT2G27000	CYTOCHROME P450, FAMILY 705, SUBFAMILY A, POLYPEPTIDE 8 (CYP705A8)	member of CYP705A	-1.47361	1.47361	0		-4.24855	-3.04334	-3.64595	0.149161
AT3G20960	CYTOCHROME P450, FAMILY 705, SUBFAMILY A, POLYPEPTIDE 33 (CYP705A33)	member of CYP705A	-0.799784	0.799784	0		-2.54695	-3.98587	-3.26641	0.0935023
AT5G52400	CYTOCHROME P450, FAMILY 715, SUBFAMILY A, POLYPEPTIDE 1 (CYP715A1)	member of CYP715A	-0.440993	0.440992	-2.38419e-07		-5.11482	-2.47832	-3.79657	0.111983
AT2G46660	CYTOCHROME P450, FAMILY 78, SUBFAMILY A, POLYPEPTIDE 6 (CYP78A6)	member of CYP78A	-0.130637	0.130637	0		-1.87272	-1.31796	-1.59534	0.0350076
AT4G37410	CYTOCHROME P450, FAMILY 81, SUBFAMILY F, POLYPEPTIDE 4 (CYP81F4)	member of CYP81F	-0.195985	0.195985	0		-2.17335	-1.08655	-1.62995	0.106005
AT4G37410	CYTOCHROME P450, FAMILY 81, SUBFAMILY F, POLYPEPTIDE 4 (CYP81F4)	member of CYP81F	-0.253116	0.253116	0		-2.10919	-1.07328	-1.59123	0.110016
AT1G13140	CYTOCHROME P450, FAMILY 86, SUBFAMILY C, POLYPEPTIDE 3 (CYP86C3)	member of CYP86C	1.29671	-1.29671	0		-3.93125	-1.78824	-2.85974	0.23122
AT2G21910	CYTOCHROME P450, FAMILY 96, SUBFAMILY A, POLYPEPTIDE 5 (CYP96A5)	member of CYP96A	-1.54946	1.54946	0		-4.34046	-3.72003	-4.03024	0.12545
AT3G13090	ATP-BINDING CASSETTE C6 (ABCC6)	member of MRP subfamily	-0.0947416	0.0947416	0		-2.01593	-1.22548	-1.62071	0.0575132
AT3G13090	ATP-BINDING CASSETTE C6 (ABCC6)	member of MRP subfamily	0.0924563	-0.0924563	0		-1.00022	-1.02954	-1.01488	0.00840101
AT5G07550	GLYCINE-RICH PROTEIN 19 (GRP19)	member of Oleosin-like protein family	1.32663	-1.32663	-2.38419e-07		-2.15177	-2.98123	-2.5665	0.2061
AT1G79400	CATION/H+ EXCHANGER 2 (CHX2)	member of Putative Na+/H+ antiporter family	-0.544881	0.544882	2.38419e-07		-4.14401	-2.83586	-3.48993	0.054668
AT4G23700	CATION/H+ EXCHANGER 17 (CHX17)	member of Putative Na+/H+ antiporter family	-1.53172	1.53172	0		-3.02704	-1.75172	-2.38938	0.286504
AT1G30835	SADHU1-2	Member of Sadhu non-coding retrotransposon family	-0.299592	0.299592	0		-2.45612	-1.66047	-2.0583	0.0538568
AT2G10410	SADHU1-1	Member of Sadhu non-coding retrotransposon family	-0.898773	0.898773	0		-4.24879	-1.3629	-2.80585	0.240623
AT2G18260	SYNTAXIN OF PLANTS 112 (SYP112)	member of SYP11 Gene Family	-2.03704	2.03704	0		-3.03484	-1.14969	-2.09227	0.449661
AT2G18260	SYNTAXIN OF PLANTS 112 (SYP112)	member of SYP11 Gene Family	-1.62436	1.62436	0		-2.77665	-1.85509	-2.31587	0.303793
AT1G61290	SYNTAXIN OF PLANTS 124 (SYP124)	member of SYP12 Gene Family	-0.65231	0.65231	0		-1.65127	-1.05331	-1.35229	0.200162
AT2G32460	MYB DOMAIN PROTEIN 101 (MYB101)	Member of the R2R3 factor gene family.	0.401329	-0.401329	0		-5.58017	-4.13345	-4.85681	0.0278062
AT4G33450	MYB DOMAIN PROTEIN 69 (MYB69)	Member of the R2R3 factor gene family.	-1.16117	1.16117	0		-3.87474	-4.35361	-4.11418	0.0739504
AT3G01530	MYB DOMAIN PROTEIN 57 (MYB57)	Member of the R2R3 factor gene family.	-0.119694	0.119694	0		-1.24227	-1.77933	-1.5108	0.0358452
AT1G43640	TUBBY LIKE PROTEIN 5 (TLP5)	Member of TLP family	-0.0612402	0.0612397	-2.38419e-07		-2.63919	-1.6485	-2.14384	0.0501597
AT2G46130	WRKY DNA-BINDING PROTEIN 43 (WRKY43)	member of WRKY Transcription Factor; Group II-c	0.400823	-0.400823	-2.38419e-07		-2.74668	-1.79123	-2.26896	0.0679309
AT4G18170	WRKY DNA-BINDING PROTEIN 28 (WRKY28)	member of WRKY Transcription Factor; Group II-c	0.449654	-0.449655	-2.38419e-07		-2.14918	-2.61836	-2.38377	0.0424077
AT4G18170	WRKY DNA-BINDING PROTEIN 28 (WRKY28)	member of WRKY Transcription Factor; Group II-c	0.0665016	-0.0665021	-2.38419e-07		-1.71148	-2.51843	-2.11495	0.0354089
AT5G24110	WRKY DNA-BINDING PROTEIN 30 (WRKY30)	member of WRKY Transcription Factor; Group III	-1.86256	1.86256	0		-2.93278	-2.62951	-2.78114	0.275089
AT2G29410	METAL TOLERANCE PROTEIN B1 (MTPB1)	member of Zinc transporter (ZAT) family	-0.965145	0.965145	0		-2.38742	-1.79838	-2.0929	0.173787
AT2G07749		Mitovirus RNA-dependent RNA polymerase; CONTAINS InterPro DOMAIN/s: RNA-dependent RNA polymerase, mitoviral (InterPro:IPR008686); BEST Arabidopsis thaliana protein match is: Mitovirus RNA-dependent RNA polymerase (TAIR:ATMG01110.1); Has 35333 Blast hits to 34131 proteins in 2444 species: Archae - 798; Bacteria - 22429; Metazoa - 974; Fungi - 991; Plants - 531; Viruses - 0; Other Eukaryotes - 9610…	1.27613	-1.27613	-2.38419e-07		-1.81491	-2.22939	-2.02215	0.258245
AT4G20900	MS5	ms5 mutants are male sterile, pollen tetrads undergo an extra round of division after meiosis II without chromosome replication, resulting in chromosome abnormalities. Gene product has some similarity to SCP1, a rat synaptonemal complex protein.	-1.68426	1.68426	0		-3.4362	-2.93819	-3.1872	0.202096
AT1G64255		MuDR family transposase; FUNCTIONS IN: zinc ion binding; INVOLVED IN: biological_process unknown; LOCATED IN: cellular_component unknown; CONTAINS InterPro DOMAIN/s: MULE transposase, conserved domain (InterPro:IPR018289), Zinc finger, SWIM-type (InterPro:IPR007527), Zinc finger, PMZ-type (InterPro:IPR006564), Transposase, MuDR, plant (InterPro:IPR004332); BEST Arabidopsis thaliana protein match …	1.05928	-1.05928	0		-2.19803	-1.48552	-1.84177	0.241117
AT2G47000	ATP-BINDING CASSETTE B4 (ABCB4)	Multidrug resistance P-glycoprotein (MDR/PGP) subfamily of ABC transporters. Functions in the basipetal redirection of auxin from the root tip. Exhibits apolar plasma membrane localization in the root cap and polar localization in tissues above.	-0.482126	0.482126	0		-1.27693	-1.17404	-1.22549	0.12732
AT1G70170	MATRIX METALLOPROTEINASE (MMP)	mutant has Late flowering; Early senescence; Matrix Metalloproteinase	-0.748206	0.748206	0		-4.43504	-4.38274	-4.40889	0.0276446
AT4G40020		Myosin heavy chain-related protein; BEST Arabidopsis thaliana protein match is: Plant protein of unknown function (DUF827) (TAIR:AT5G16730.1); Has 160438 Blast hits to 85353 proteins in 3205 species: Archae - 2021; Bacteria - 26641; Metazoa - 65466; Fungi - 13044; Plants - 8368; Viruses - 589; Other Eukaryotes - 44309 (source: NCBI BLink).	-1.41884	1.41884	0		-4.12323	-3.63697	-3.8801	0.114483
AT1G64320		myosin heavy chain-related; FUNCTIONS IN: molecular_function unknown; INVOLVED IN: response to cadmium ion; LOCATED IN: cellular_component unknown; EXPRESSED IN: male gametophyte, flower, cultured cell, pollen tube; EXPRESSED DURING: L mature pollen stage, M germinated pollen stage, 4 anthesis; BEST Arabidopsis thaliana protein match is: myosin heavy chain-related (TAIR:AT5G41780.1); Has 120676 B…	-0.0960021	0.0960021	0		-1.13176	-1.48218	-1.30697	0.0225782
AT1G60240		NAC (No Apical Meristem) domain transcriptional regulator superfamily protein; CONTAINS InterPro DOMAIN/s: No apical meristem (NAM) protein (InterPro:IPR003441); BEST Arabidopsis thaliana protein match is: NAC (No Apical Meristem) domain transcriptional regulator superfamily protein (TAIR:AT1G60340.1); Has 109 Blast hits to 82 proteins in 17 species: Archae - 0; Bacteria - 0; Metazoa - 0; Fungi -…	-1.48427	1.48427	0		-5.99582	-5.72923	-5.86252	0.0589596
AT1G60240		NAC (No Apical Meristem) domain transcriptional regulator superfamily protein; CONTAINS InterPro DOMAIN/s: No apical meristem (NAM) protein (InterPro:IPR003441); BEST Arabidopsis thaliana protein match is: NAC (No Apical Meristem) domain transcriptional regulator superfamily protein (TAIR:AT1G60340.1); Has 109 Blast hits to 82 proteins in 17 species: Archae - 0; Bacteria - 0; Metazoa - 0; Fungi -…	-1.70788	1.70788	0		-7.50147	-5.28591	-6.39369	0.0881712
AT1G60300		NAC (No Apical Meristem) domain transcriptional regulator superfamily protein; CONTAINS InterPro DOMAIN/s: No apical meristem (NAM) protein (InterPro:IPR003441); BEST Arabidopsis thaliana protein match is: NAC (No Apical Meristem) domain transcriptional regulator superfamily protein (TAIR:AT1G60340.1); Has 1090 Blast hits to 1070 proteins in 55 species: Archae - 0; Bacteria - 0; Metazoa - 0; Fung…	-1.6071	1.6071	0		-7.57513	-7.61628	-7.5957	0.0419746
AT1G60340		NAC (No Apical Meristem) domain transcriptional regulator superfamily protein; CONTAINS InterPro DOMAIN/s: No apical meristem (NAM) protein (InterPro:IPR003441); BEST Arabidopsis thaliana protein match is: NAC (No Apical Meristem) domain transcriptional regulator superfamily protein (TAIR:AT1G60300.1); Has 658 Blast hits to 631 proteins in 40 species: Archae - 0; Bacteria - 0; Metazoa - 0; Fungi …	-0.275454	0.275454	0		-3.55392	-4.36847	-3.96119	0.0150596
AT1G19040		NAC (No Apical Meristem) domain transcriptional regulator superfamily protein; CONTAINS InterPro DOMAIN/s: No apical meristem (NAM) protein (InterPro:IPR003441); BEST Arabidopsis thaliana protein match is: NAC domain containing protein 6 (TAIR:AT1G03490.1); Has 740 Blast hits to 735 proteins in 48 species: Archae - 0; Bacteria - 0; Metazoa - 0; Fungi - 0; Plants - 740; Viruses - 0; Other Eukaryot…	-1.36845	1.36845	0		-4.97638	-4.86656	-4.92147	0.0694674
AT1G19040		NAC (No Apical Meristem) domain transcriptional regulator superfamily protein; CONTAINS InterPro DOMAIN/s: No apical meristem (NAM) protein (InterPro:IPR003441); BEST Arabidopsis thaliana protein match is: NAC domain containing protein 6 (TAIR:AT1G03490.1); Has 740 Blast hits to 735 proteins in 48 species: Archae - 0; Bacteria - 0; Metazoa - 0; Fungi - 0; Plants - 740; Viruses - 0; Other Eukaryot…	-1.56896	1.56896	2.38419e-07		-4.80103	-5.32163	-5.06133	0.086168
AT1G60280	NAC023	NAC domain containing protein 23 (NAC023); CONTAINS InterPro DOMAIN/s: No apical meristem (NAM) protein (InterPro:IPR003441); BEST Arabidopsis thaliana protein match is: NAC domain containing protein 24 (TAIR:AT1G60350.1); Has 1617 Blast hits to 1595 proteins in 68 species: Archae - 0; Bacteria - 0; Metazoa - 0; Fungi - 0; Plants - 1617; Viruses - 0; Other Eukaryotes - 0 (source: NCBI BLink).	-0.360373	0.360373	2.38419e-07		-4.5864	-5.01433	-4.80037	0.00753651
AT3G04060	NAC DOMAIN CONTAINING PROTEIN 46 (NAC046)	NAC domain containing protein 46 (NAC046); FUNCTIONS IN: sequence-specific DNA binding transcription factor activity; INVOLVED IN: multicellular organismal development, regulation of transcription; LOCATED IN: cellular_component unknown; EXPRESSED IN: 12 plant structures; EXPRESSED DURING: LP.06 six leaves visible, LP.04 four leaves visible, 4 anthesis, petal differentiation and expansion stage; …	-0.79278	0.792781	2.38419e-07		-1.65604	-2.64654	-2.15129	0.148002
AT1G03490	NAC DOMAIN CONTAINING PROTEIN 6 (NAC006)	NAC domain containing protein 6 (NAC006); FUNCTIONS IN: sequence-specific DNA binding transcription factor activity; INVOLVED IN: multicellular organismal development, regulation of transcription; EXPRESSED IN: cultured cell; CONTAINS InterPro DOMAIN/s: No apical meristem (NAM) protein (InterPro:IPR003441); BEST Arabidopsis thaliana protein match is: TCV-interacting protein (TAIR:AT5G24590.2); Ha…	-1.50485	1.50485	0		-1.88229	-2.83853	-2.36041	0.273562
AT3G56530	NAC DOMAIN CONTAINING PROTEIN 64 (NAC064)	NAC domain containing protein 64 (NAC064); CONTAINS InterPro DOMAIN/s: No apical meristem (NAM) protein (InterPro:IPR003441); BEST Arabidopsis thaliana protein match is: NAC domain containing protein 93 (TAIR:AT5G39690.1); Has 2590 Blast hits to 2582 proteins in 70 species: Archae - 0; Bacteria - 0; Metazoa - 0; Fungi - 0; Plants - 2590; Viruses - 0; Other Eukaryotes - 0 (source: NCBI BLink).	-1.50761	1.50761	0		-3.62372	-2.89918	-3.26145	0.170125
AT5G04400	NAC077	NAC domain containing protein 77 (NAC077); FUNCTIONS IN: DNA binding; INVOLVED IN: multicellular organismal development, regulation of transcription; LOCATED IN: cellular_component unknown; EXPRESSED IN: shoot, flower, leaf; EXPRESSED DURING: petal differentiation and expansion stage, LP.08 eight leaves visible; CONTAINS InterPro DOMAIN/s: No apical meristem (NAM) protein (InterPro:IPR003441); BE…	-2.3423	2.3423	0		-5.16685	-3.96935	-4.5681	0.199408
AT5G41090	NAC095	NAC domain containing protein 95 (NAC095); FUNCTIONS IN: sequence-specific DNA binding transcription factor activity; INVOLVED IN: multicellular organismal development, regulation of transcription; EXPRESSED IN: 8 plant structures; EXPRESSED DURING: 4 anthesis, petal differentiation and expansion stage; CONTAINS InterPro DOMAIN/s: No apical meristem (NAM) protein (InterPro:IPR003441); BEST Arabid…	-1.63424	1.63424	0		-5.79329	-3.55872	-4.676	0.142028
AT5G41090	NAC095	NAC domain containing protein 95 (NAC095); FUNCTIONS IN: sequence-specific DNA binding transcription factor activity; INVOLVED IN: multicellular organismal development, regulation of transcription; EXPRESSED IN: 8 plant structures; EXPRESSED DURING: 4 anthesis, petal differentiation and expansion stage; CONTAINS InterPro DOMAIN/s: No apical meristem (NAM) protein (InterPro:IPR003441); BEST Arabid…	-1.55132	1.55132	0		-5.22992	-4.03391	-4.63192	0.108307
AT1G76470		NAD(P)-binding Rossmann-fold superfamily protein; FUNCTIONS IN: coenzyme binding, binding, cinnamoyl-CoA reductase activity, catalytic activity; INVOLVED IN: lignin biosynthetic process, cellular metabolic process, metabolic process; LOCATED IN: endomembrane system; EXPRESSED IN: leaf whorl, sepal, male gametophyte, flower, stamen; EXPRESSED DURING: 4 anthesis, petal differentiation and expansion…	1.94811	-1.94811	2.38419e-07		-5.46223	-4.59099	-5.02661	0.1281
AT4G20460		NAD(P)-binding Rossmann-fold superfamily protein; FUNCTIONS IN: coenzyme binding, UDP-glucose 4-epimerase activity, binding, catalytic activity; INVOLVED IN: galactose metabolic process, cellular metabolic process, nucleotide-sugar metabolic process, metabolic process; EXPRESSED IN: 18 plant structures; EXPRESSED DURING: 9 growth stages; CONTAINS InterPro DOMAIN/s: NAD-dependent epimerase/dehydra…	0.439291	-0.439291	2.38419e-07		-2.94535	-2.46147	-2.70341	0.0327334
[truncated: 1,193 more rows]

## Sheet: duet-meiotic_down-up
tair_ID	TDNA screen	qPCR	tair_Primary Gene Symbol	tair_Gene Model Description	WT1	WT2	WT_geomean		duet1	duet2	duet geomean	Pval
[truncated: 62 more rows]

## Sheet: down-genes_Go-term
												NUCLEAR PROTEINS OF UNKNOWN FUNCTIONS INVOLVED IN UNKNOWN MOLECULAR PROCESSES

## Sheet: up-genes_Go-term
													MEMBRANE ASSOCIATED ENZYMES PERFORMING UNKNOWN BIOLOGICAL PROCESSES
